# Supplementary material for: Poly[[μ2-aqua-aqua­(μ3-3,5-dinitro­salicylato)barium(II)] monohydrate]
Source: Acta Crystallogr Sect E Struct Rep Online. 2008 Mar 14;64(Pt 4):m551. doi: 10.1107/S1600536808006338 (PMC2960902; doi:10.1107/S1600536808006338)
Supplement: Supplementary file 1 [file e-64-0m551-sup1.cif]

##############################################################################
###                                                                        ###
###        Electronic paper (Acta Crystallographica Section E)             ###
###                                                                        ###
##############################################################################
#                                                                            #
# This CIF contains the data in a paper accepted for publication in Acta     #
# Crystallographica Section E. It conforms to the requirements of Notes      #
# for Authors for Section E, and has been peer reviewed under the auspices   #
# of the IUCr Commission on Journals.                                        #
#                                                                            #
# Full details of the Crystallographic Information File format               #
# are given in the paper "The Crystallographic Information File (CIF):       #
# a New Standard Archive File for Crystallography" by S. R. Hall, F. H.      #
# Allen and I. D. Brown [Acta Cryst. (1991), A47, 655-685].                  #
#                                                                            #
# The current version of the core CIF dictionary is obtainable from          #
# ftp://ftp.iucr.org/pub/cif_core.dic. The current version number is 2.4.    #
#                                                                            #
# Software is freely available for graphical display of the structure(s) in  #
# this CIF.  For information consult the CIF home page http://www.iucr.org/  #
# cif/home.html                                                              #
#                                                                            #
# This file may be used for bona fide research purposes within the           #
# scientific community so long as proper attribution is given to the journal # 
# article from which it was obtained.                                        #
#                                                                            #
##############################################################################
                                             
data_I
_audit_creation_method     SHELXL-97
_chemical_name_systematic
;
Poly[[\m~2~-aqua-aqua(\m~3~-3,5-dinitrosalicylato)barium(II)] monohydrate]
;
_chemical_name_common     ?
_chemical_formula_moiety     'C7 H6 Ba N2 O9, H2 O'
_chemical_formula_sum     'C7 H8 Ba N2 O10'
_chemical_formula_iupac     '[Ba (C7 H2 N2 O7) (H2 O)2], H2 O'
_chemical_formula_weight     417.49
_chemical_melting_point     ?
_symmetry_cell_setting     'monoclinic'
_symmetry_space_group_name_H-M     'P 21/c'
_symmetry_space_group_name_Hall     '-P 2ybc'
loop_
    _symmetry_equiv_pos_as_xyz
    'x, y, z'
    '-x, y+1/2, -z+1/2'
    '-x, -y, -z'
    'x, -y-1/2, z-1/2'
_cell_length_a     11.9649(6)
_cell_length_b     4.1866(2)
_cell_length_c     26.1210(10)
_cell_angle_alpha     90.00
_cell_angle_beta     109.332(3)
_cell_angle_gamma     90.00
_cell_volume     1234.70(10)
_cell_formula_units_Z     4
_cell_measurement_reflns_used     5837
_cell_measurement_theta_min     2.82
_cell_measurement_theta_max     27.90
_cell_measurement_temperature     296(2)
_exptl_crystal_description     block
_exptl_crystal_colour     yellow
_exptl_crystal_size_max     0.30
_exptl_crystal_size_mid     0.26
_exptl_crystal_size_min     0.23
_exptl_crystal_density_diffrn     2.246
_exptl_crystal_density_meas     ?
_exptl_crystal_density_method     'not measured'
_exptl_crystal_F_000     800
_exptl_absorpt_coefficient_mu     3.272
_exptl_absorpt_correction_type     multi-scan
_exptl_absorpt_process_details     '(SADABS; Sheldrick, 1996)'
_exptl_absorpt_correction_T_min     0.3916
_exptl_absorpt_correction_T_max     0.4715
_exptl_special_details
;
;
_diffrn_ambient_temperature     296(2)
_diffrn_radiation_type     MoK\a
_diffrn_radiation_wavelength     0.71073
_diffrn_radiation_source     'fine-focus sealed tube'
_diffrn_radiation_monochromator     graphite
_diffrn_measurement_device_type     'Bruker APEXII area-detector'
_diffrn_measurement_method     '\f and \w'
_diffrn_detector_area_resol_mean     ?
_diffrn_reflns_number     8615
_diffrn_reflns_av_R_equivalents     0.0411
_diffrn_reflns_av_sigmaI/netI     0.0388
_diffrn_reflns_theta_min     1.65
_diffrn_reflns_theta_max     26.00
_diffrn_reflns_theta_full     26.00
_diffrn_measured_fraction_theta_max     0.981
_diffrn_measured_fraction_theta_full     0.981
_diffrn_reflns_limit_h_min     -14
_diffrn_reflns_limit_h_max     14
_diffrn_reflns_limit_k_min     -4
_diffrn_reflns_limit_k_max     4
_diffrn_reflns_limit_l_min     -31
_diffrn_reflns_limit_l_max     32
_diffrn_standards_number     0
_diffrn_standards_interval_count     0
_diffrn_standards_interval_time     0
_diffrn_standards_decay_%     ?
_refine_special_details
;
 Refinement of F^2^ against ALL reflections.  The weighted R-factor wR and
 goodness of fit S are based on F^2^, conventional R-factors R are based
 on F, with F set to zero for negative F^2^. The threshold expression of
 F^2^ > 2sigma(F^2^) is used only for calculating R-factors(gt) etc. and is
 not relevant to the choice of reflections for refinement.  R-factors based
 on F^2^ are statistically about twice as large as those based on F, and R-
 factors based on ALL data will be even larger.
;
_reflns_number_total     2374
_reflns_number_gt     2189
_reflns_threshold_expression     I>2\s(I)
_refine_ls_structure_factor_coef     Fsqd
_refine_ls_matrix_type     full
_refine_ls_R_factor_all     0.0282
_refine_ls_R_factor_gt     0.0256
_refine_ls_wR_factor_gt     0.0654
_refine_ls_wR_factor_ref     0.0671
_refine_ls_goodness_of_fit_ref     1.052
_refine_ls_restrained_S_all     1.050
_refine_ls_number_reflns     2374
_refine_ls_number_parameters     199
_refine_ls_number_restraints     9
_refine_ls_hydrogen_treatment     mixed
_refine_ls_weighting_scheme     calc
_refine_ls_weighting_details
         'calc w=1/[\s^2^(Fo^2^)+(0.0339P)^2^+1.4739P] where P=(Fo^2^+2Fc^2^)/3'
_atom_sites_solution_hydrogens     geom
_atom_sites_solution_primary     direct
_atom_sites_solution_secondary     difmap
_refine_ls_shift/su_max     0.001
_refine_ls_shift/su_mean     0.000
_refine_diff_density_max     1.032
_refine_diff_density_min     -1.298
_refine_ls_extinction_method     none
_refine_ls_extinction_coef     ?
loop_
    _atom_type_symbol
    _atom_type_description
    _atom_type_scat_dispersion_real
    _atom_type_scat_dispersion_imag
    _atom_type_scat_source
    'C' 'C' 0.0033 0.0016
                         'International Tables Vol C Tables 4.2.6.8 and 6.1.1.4'
    'H' 'H' 0.0000 0.0000
                         'International Tables Vol C Tables 4.2.6.8 and 6.1.1.4'
    'Ba' 'Ba' -0.3244 2.2819
                         'International Tables Vol C Tables 4.2.6.8 and 6.1.1.4'
    'N' 'N' 0.0061 0.0033
                         'International Tables Vol C Tables 4.2.6.8 and 6.1.1.4'
    'O' 'O' 0.0106 0.0060
                         'International Tables Vol C Tables 4.2.6.8 and 6.1.1.4'
_computing_data_collection     'APEX2 (Bruker, 2004)'
_computing_cell_refinement     'SAINT (Bruker, 2004)'
_computing_data_reduction     'SAINT (Bruker, 2004)'
_computing_structure_solution     'SHELXS97 (Sheldrick, 2008)'
_computing_structure_refinement     'SHELXL97 (Sheldrick, 2008)'
_computing_molecular_graphics     'XP in SHELXTL (Sheldrick, 2008)'
_computing_publication_material     'SHELXTL (Sheldrick, 2008)'
loop_
    _atom_site_type_symbol
    _atom_site_label
    _atom_site_fract_x
    _atom_site_fract_y
    _atom_site_fract_z
    _atom_site_U_iso_or_equiv
    _atom_site_adp_type
    _atom_site_calc_flag
    _atom_site_refinement_flags
    _atom_site_occupancy
    _atom_site_disorder_assembly
    _atom_site_disorder_group
    Ba Ba1 0.698106(16) 0.59849(4) 0.002749(8) 0.01250(10) Uani d . 1 . .
    O O1 0.7177(2) 0.1028(5) 0.06998(10) 0.0150(5) Uani d . 1 . .
    O O2 0.5320(2) -0.3574(6) 0.05297(11) 0.0211(6) Uani d . 1 . .
    O O3 0.4012(2) -0.0694(6) 0.07602(11) 0.0190(6) Uani d . 1 . .
    O O4 0.5934(3) 0.0066(8) 0.28282(12) 0.0311(7) Uani d . 1 . .
    O O5 0.7491(3) 0.3054(8) 0.31157(12) 0.0359(7) Uani d . 1 . .
    O O6 0.9954(3) 0.3764(8) 0.19294(14) 0.0416(9) Uani d . 1 . .
    O O7 0.8915(2) 0.5460(7) 0.11347(12) 0.0251(6) Uani d . 1 . .
    N N1 0.6755(3) 0.1544(8) 0.27501(14) 0.0245(7) Uani d . 1 . .
    N N2 0.9007(3) 0.4015(7) 0.15565(14) 0.0205(7) Uani d . 1 . .
    C C1 0.5067(3) -0.1530(8) 0.08248(14) 0.0116(7) Uani d . 1 . .
    C C2 0.6052(3) -0.0051(9) 0.12815(14) 0.0129(7) Uani d . 1 . .
    C C3 0.5950(3) 0.0128(9) 0.17862(15) 0.0167(7) Uani d . 1 . .
    H H3 0.5270 -0.0629 0.1844 0.020 Uiso calc R 1 . .
    C C4 0.6874(3) 0.1461(9) 0.22201(15) 0.0178(8) Uani d . 1 . .
    C C5 0.7878(3) 0.2691(9) 0.21433(15) 0.0191(8) Uani d . 1 . .
    H H5 0.8488 0.3552 0.2431 0.023 Uiso calc R 1 . .
    C C6 0.7951(3) 0.2603(9) 0.16271(14) 0.0158(7) Uani d . 1 . .
    C C7 0.7074(3) 0.1200(8) 0.11687(15) 0.0146(8) Uani d . 1 . .
    O O1W 0.8608(2) 0.1295(6) 0.00092(12) 0.0205(6) Uani d D 1 . .
    H H2W 0.922(2) 0.101(10) 0.0272(9) 0.031 Uiso d D 1 . .
    H H1W 0.881(3) 0.137(10) -0.0265(9) 0.031 Uiso d D 1 . .
    O O2W 0.7483(2) 0.6467(6) -0.09980(12) 0.0223(6) Uani d D 1 . .
    H H3W 0.688(2) 0.758(8) -0.1068(17) 0.033 Uiso d D 1 . .
    H H4W 0.732(3) 0.484(6) -0.1189(16) 0.033 Uiso d D 1 . .
    O O3W 0.0565(2) 0.9715(8) 0.08622(12) 0.0255(6) Uani d D 1 . .
    H H5W 0.110(3) 1.093(8) 0.1033(15) 0.038 Uiso d D 1 . .
    H H6W 0.047(4) 0.837(8) 0.1074(13) 0.038 Uiso d D 1 . .
loop_
    _atom_site_aniso_label
    _atom_site_aniso_U_11
    _atom_site_aniso_U_22
    _atom_site_aniso_U_33
    _atom_site_aniso_U_12
    _atom_site_aniso_U_13
    _atom_site_aniso_U_23
    Ba1 0.01402(13) 0.01055(14) 0.01455(15) -0.00009(7) 0.00690(10) -0.00038(8)
    O1 0.0191(13) 0.0156(14) 0.0133(13) -0.0010(9) 0.0091(11) -0.0007(10)
    O2 0.0199(13) 0.0222(15) 0.0235(15) -0.0031(10) 0.0105(12) -0.0089(11)
    O3 0.0142(12) 0.0185(15) 0.0238(15) 0.0005(10) 0.0055(11) -0.0015(11)
    O4 0.0331(16) 0.0413(17) 0.0244(16) -0.0037(14) 0.0167(13) 0.0019(15)
    O5 0.0411(18) 0.0464(19) 0.0186(16) -0.0102(15) 0.0077(14) -0.0100(15)
    O6 0.0227(16) 0.066(3) 0.033(2) -0.0138(14) 0.0056(15) 0.0021(16)
    O7 0.0248(14) 0.0226(15) 0.0300(17) -0.0044(11) 0.0117(12) 0.0052(13)
    N1 0.0296(18) 0.0263(18) 0.0184(18) 0.0037(14) 0.0089(15) -0.0003(14)
    N2 0.0151(15) 0.0223(19) 0.0230(19) -0.0046(12) 0.0049(14) -0.0040(14)
    C1 0.0132(16) 0.0130(18) 0.0082(17) -0.0010(13) 0.0030(14) 0.0023(13)
    C2 0.0163(16) 0.0102(17) 0.0128(18) 0.0025(14) 0.0056(14) 0.0018(14)
    C3 0.0178(17) 0.0153(18) 0.0178(19) 0.0006(15) 0.0071(15) 0.0015(16)
    C4 0.0214(18) 0.021(2) 0.0116(18) 0.0022(14) 0.0060(15) -0.0015(15)
    C5 0.0190(17) 0.018(2) 0.0166(19) -0.0003(15) 0.0013(15) -0.0030(16)
    C6 0.0129(16) 0.016(2) 0.0181(19) -0.0012(14) 0.0042(14) -0.0002(15)
    C7 0.0184(18) 0.0121(19) 0.0146(19) 0.0044(13) 0.0074(15) 0.0040(13)
    O1W 0.0156(13) 0.0291(16) 0.0186(15) 0.0036(10) 0.0079(11) 0.0005(12)
    O2W 0.0290(15) 0.0188(15) 0.0222(15) 0.0010(11) 0.0126(13) -0.0019(11)
    O3W 0.0206(14) 0.0334(17) 0.0235(16) -0.0020(12) 0.0086(12) 0.0046(13)
_geom_special_details
;
 All esds (except the esd in the dihedral angle between two l.s. planes)
 are estimated using the full covariance matrix.  The cell esds are taken
 into account individually in the estimation of esds in distances, angles
 and torsion angles; correlations between esds in cell parameters are only
 used when they are defined by crystal symmetry.  An approximate (isotropic)
 treatment of cell esds is used for estimating esds involving l.s. planes.
;
loop_
    _geom_bond_atom_site_label_1
    _geom_bond_atom_site_label_2
    _geom_bond_site_symmetry_2
    _geom_bond_distance
    _geom_bond_publ_flag
    Ba1 O1 . 2.678(2) ?
    Ba1 O1 1_565 2.706(2) ?
    Ba1 O2 1_565 2.726(3) ?
    Ba1 O1W . 2.777(3) ?
    Ba1 O3 3_665 2.813(3) ?
    Ba1 O2 3_655 2.840(3) ?
    Ba1 O2W . 2.940(3) ?
    Ba1 O1W 1_565 2.966(3) ?
    Ba1 O3 3_655 2.989(3) ?
    Ba1 O7 . 3.056(3) ?
    Ba1 C1 3_655 3.290(3) ?
    Ba1 Ba1 1_565 4.18660(19) ?
    Ba1 H3W . 2.90(5) ?
    O1 C7 . 1.273(4) ?
    O1 Ba1 1_545 2.706(2) ?
    O2 C1 . 1.254(4) ?
    O2 Ba1 1_545 2.726(3) ?
    O2 Ba1 3_655 2.840(3) ?
    O3 C1 . 1.266(4) ?
    O3 Ba1 3_665 2.813(3) ?
    O3 Ba1 3_655 2.989(3) ?
    O4 N1 . 1.233(4) ?
    O5 N1 . 1.237(4) ?
    O6 N2 . 1.230(5) ?
    O7 N2 . 1.230(4) ?
    N1 C4 . 1.438(5) ?
    N2 C6 . 1.462(4) ?
    C1 C2 . 1.505(5) ?
    C1 Ba1 3_655 3.290(3) ?
    C2 C3 . 1.366(5) ?
    C2 C7 . 1.447(5) ?
    C3 C4 . 1.410(5) ?
    C3 H3 . 0.9300 ?
    C4 C5 . 1.382(5) ?
    C5 C6 . 1.380(5) ?
    C5 H5 . 0.9300 ?
    C6 C7 . 1.431(5) ?
    O1W Ba1 1_545 2.966(3) ?
    O1W H2W . 0.83(4) ?
    O1W H1W . 0.83(4) ?
    O2W H3W . 0.83(4) ?
    O2W H4W . 0.83(4) ?
    O3W H5W . 0.82(4) ?
    O3W H6W . 0.83(4) ?
loop_
    _geom_angle_atom_site_label_1
    _geom_angle_atom_site_label_2
    _geom_angle_atom_site_label_3
    _geom_angle_site_symmetry_1
    _geom_angle_site_symmetry_3
    _geom_angle
    _geom_angle_publ_flag
    O1 Ba1 O1 . 1_565 102.07(8) ?
    O1 Ba1 O2 . 1_565 69.92(8) ?
    O1 Ba1 O2 1_565 1_565 63.59(7) ?
    O1 Ba1 O1W . . 63.49(7) ?
    O1 Ba1 O1W 1_565 . 130.70(8) ?
    O2 Ba1 O1W 1_565 . 133.10(8) ?
    O1 Ba1 O3 . 3_665 161.23(8) ?
    O1 Ba1 O3 1_565 3_665 81.53(7) ?
    O2 Ba1 O3 1_565 3_665 96.08(8) ?
    O1W Ba1 O3 . 3_665 127.72(8) ?
    O1 Ba1 O2 . 3_655 85.43(8) ?
    O1 Ba1 O2 1_565 3_655 118.10(7) ?
    O2 Ba1 O2 1_565 3_655 62.17(9) ?
    O1W Ba1 O2 . 3_655 107.83(7) ?
    O3 Ba1 O2 3_665 3_655 76.78(8) ?
    O1 Ba1 O2W . . 130.60(7) ?
    O1 Ba1 O2W 1_565 . 122.52(7) ?
    O2 Ba1 O2W 1_565 . 146.64(8) ?
    O1W Ba1 O2W . . 71.15(8) ?
    O3 Ba1 O2W 3_665 . 56.60(7) ?
    O2 Ba1 O2W 3_655 . 90.76(8) ?
    O1 Ba1 O1W . 1_565 132.52(7) ?
    O1 Ba1 O1W 1_565 1_565 60.61(7) ?
    O2 Ba1 O1W 1_565 1_565 122.95(7) ?
    O1W Ba1 O1W . 1_565 93.55(7) ?
    O3 Ba1 O1W 3_665 1_565 65.38(7) ?
    O2 Ba1 O1W 3_655 1_565 142.04(8) ?
    O2W Ba1 O1W . 1_565 66.46(8) ?
    O1 Ba1 O3 . 3_655 78.80(7) ?
    O1 Ba1 O3 1_565 3_655 162.60(7) ?
    O2 Ba1 O3 1_565 3_655 101.22(7) ?
    O1W Ba1 O3 . 3_655 65.50(7) ?
    O3 Ba1 O3 3_665 3_655 92.33(8) ?
    O2 Ba1 O3 3_655 3_655 44.50(7) ?
    O2W Ba1 O3 . 3_655 65.05(7) ?
    O1W Ba1 O3 1_565 3_655 131.14(7) ?
    O1 Ba1 O7 . . 56.58(7) ?
    O1 Ba1 O7 1_565 . 64.28(8) ?
    O2 Ba1 O7 1_565 . 89.64(8) ?
    O1W Ba1 O7 . . 69.50(8) ?
    O3 Ba1 O7 3_665 . 138.31(7) ?
    O2 Ba1 O7 3_655 . 139.60(8) ?
    O2W Ba1 O7 . . 123.25(7) ?
    O1W Ba1 O7 1_565 . 76.92(7) ?
    O3 Ba1 O7 3_655 . 127.03(7) ?
    O1 Ba1 C1 . 3_655 83.60(8) ?
    O1 Ba1 C1 1_565 3_655 140.04(8) ?
    O2 Ba1 C1 1_565 3_655 82.29(8) ?
    O1W Ba1 C1 . 3_655 87.53(8) ?
    O3 Ba1 C1 3_665 3_655 82.12(8) ?
    O2 Ba1 C1 3_655 3_655 22.07(8) ?
    O2W Ba1 C1 . 3_655 75.72(8) ?
    O1W Ba1 C1 1_565 3_655 139.44(8) ?
    O3 Ba1 C1 3_655 3_655 22.61(8) ?
    O7 Ba1 C1 . 3_655 139.53(8) ?
    O1 Ba1 Ba1 . 1_565 140.79(5) ?
    O1 Ba1 Ba1 1_565 1_565 38.72(5) ?
    O2 Ba1 Ba1 1_565 1_565 86.11(5) ?
    O1W Ba1 Ba1 . 1_565 135.00(5) ?
    O3 Ba1 Ba1 3_665 1_565 45.50(5) ?
    O2 Ba1 Ba1 3_655 1_565 110.82(5) ?
    O2W Ba1 Ba1 . 1_565 86.06(5) ?
    O1W Ba1 Ba1 1_565 1_565 41.45(5) ?
    O3 Ba1 Ba1 3_655 1_565 137.83(5) ?
    O7 Ba1 Ba1 . 1_565 94.12(5) ?
    C1 Ba1 Ba1 3_655 1_565 124.53(6) ?
    O1 Ba1 H3W . . 142.3(6) ?
    O1 Ba1 H3W 1_565 . 115.3(6) ?
    O2 Ba1 H3W 1_565 . 131.3(3) ?
    O1W Ba1 H3W . . 86.9(3) ?
    O3 Ba1 H3W 3_665 . 41.2(3) ?
    O2 Ba1 H3W 3_655 . 81.9(7) ?
    O2W Ba1 H3W . . 16.3(6) ?
    O1W Ba1 H3W 1_565 . 68.0(7) ?
    O3 Ba1 H3W 3_655 . 67.3(7) ?
    O7 Ba1 H3W . . 136.2(6) ?
    C1 Ba1 H3W 3_655 . 71.6(7) ?
    Ba1 Ba1 H3W 1_565 . 76.7(6) ?
    C7 O1 Ba1 . . 124.9(2) ?
    C7 O1 Ba1 . 1_545 130.8(2) ?
    Ba1 O1 Ba1 . 1_545 102.07(8) ?
    C1 O2 Ba1 . 1_545 134.8(2) ?
    C1 O2 Ba1 . 3_655 99.6(2) ?
    Ba1 O2 Ba1 1_545 3_655 117.83(9) ?
    C1 O3 Ba1 . 3_665 116.9(2) ?
    C1 O3 Ba1 . 3_655 92.2(2) ?
    Ba1 O3 Ba1 3_665 3_655 92.33(8) ?
    N2 O7 Ba1 . . 134.3(2) ?
    O4 N1 O5 . . 122.1(3) ?
    O4 N1 C4 . . 119.0(3) ?
    O5 N1 C4 . . 118.9(3) ?
    O7 N2 O6 . . 122.5(3) ?
    O7 N2 C6 . . 119.2(3) ?
    O6 N2 C6 . . 118.3(3) ?
    O2 C1 O3 . . 122.7(3) ?
    O2 C1 C2 . . 118.9(3) ?
    O3 C1 C2 . . 118.5(3) ?
    O2 C1 Ba1 . 3_655 58.32(18) ?
    O3 C1 Ba1 . 3_655 65.18(18) ?
    C2 C1 Ba1 . 3_655 169.1(2) ?
    C3 C2 C7 . . 121.9(3) ?
    C3 C2 C1 . . 119.4(3) ?
    C7 C2 C1 . . 118.7(3) ?
    C2 C3 C4 . . 120.0(3) ?
    C2 C3 H3 . . 120.0 ?
    C4 C3 H3 . . 120.0 ?
    C5 C4 C3 . . 121.3(3) ?
    C5 C4 N1 . . 119.9(3) ?
    C3 C4 N1 . . 118.8(3) ?
    C6 C5 C4 . . 118.1(3) ?
    C6 C5 H5 . . 121.0 ?
    C4 C5 H5 . . 121.0 ?
    C5 C6 C7 . . 124.2(3) ?
    C5 C6 N2 . . 116.7(3) ?
    C7 C6 N2 . . 119.1(3) ?
    O1 C7 C6 . . 123.4(3) ?
    O1 C7 C2 . . 122.2(3) ?
    C6 C7 C2 . . 114.4(3) ?
    Ba1 O1W Ba1 . 1_545 93.55(7) ?
    Ba1 O1W H2W . . 121(3) ?
    Ba1 O1W H2W 1_545 . 107(3) ?
    Ba1 O1W H1W . . 113(3) ?
    Ba1 O1W H1W 1_545 . 115(3) ?
    H2W O1W H1W . . 106.4(17) ?
    Ba1 O2W H3W . . 79(3) ?
    Ba1 O2W H4W . . 114(4) ?
    H3W O2W H4W . . 108(4) ?
    H5W O3W H6W . . 108(4) ?
loop_
    _geom_hbond_atom_site_label_D
    _geom_hbond_atom_site_label_H
    _geom_hbond_atom_site_label_A
    _geom_hbond_site_symmetry_A
    _geom_hbond_distance_DH
    _geom_hbond_distance_HA
    _geom_hbond_distance_DA
    _geom_hbond_angle_DHA
    O3W H6W O7 1_455 0.82(3) 2.27(3) 2.916(4) 135(4)
    O3W H5W O5 2_655 0.82(4) 2.60(4) 2.985(4) 110(3)
    O3W H5W O2W 3_675 0.82(4) 2.04(3) 2.755(4) 145(4)
    O2W H4W N1 4_565 0.83(3) 2.69(4) 3.340(4) 137(4)
    O2W H4W O4 4_565 0.83(3) 2.55(4) 3.080(4) 123(3)
    O2W H4W O5 4_565 0.83(3) 2.25(3) 2.993(4) 150(5)
    O2W H3W O3 3_665 0.83(3) 2.01(2) 2.730(4) 145(4)
    O1W H1W O3W 3_665 0.83(3) 1.991(16) 2.798(4) 164(4)
    O1W H2W O3W 1_645 0.83(3) 1.90(3) 2.725(4) 171(4)
data_global
_journal_date_recd_electronic     2007-12-07
_journal_date_accepted     2008-03-07
_journal_name_full     'Acta Crystallographica, Section E'
_journal_year     2008
_journal_volume     64
_journal_issue      4
_journal_page_first     m551
_journal_page_last     m551
_journal_paper_category     QM
_journal_coeditor_code     IM2052
_publ_contact_author_name     'Wen-Dong, Song'
_publ_contact_author_address
;
College of Science, Guang Dong Ocean University,
Zhan Jiang 524088
P.R. ChinaChina
;
_publ_contact_author_email     songwd60@126.com
_publ_contact_author_fax     '86 0759 2383636'
_publ_contact_author_phone     '86 0759 2383559'
_publ_section_title
;
Poly[[\m~2~-aqua-aqua(\m~3~-3,5-dinitrosalicylato)barium(II)] monohydrate]
;
loop_
    _publ_author_name
    _publ_author_footnote
    _publ_author_address
    'Wen-Dong Song' .
;
College of Science, Guang Dong Ocean University
Zhanjiang 524088
People's Republic of China
;
    'Run-Zhen Fan' .
;
College of Science, Guang Dong Ocean University
Zhanjiang 524088
People's Republic of China
;
    'Chang-Sheng Gu' .
;
College of Science, Guang Dong Ocean University
Zhanjiang 524088
People's Republic of China
;
    'Xiao-Min Hao' .
;
College of Science, Guang Dong Ocean University
Zhanjiang 524088
People's Republic of China
;
