# Supplementary material for: Poly[[μ2-aqua-aqua­(μ3-3,5-dinitro­salicylato)barium(II)] monohydrate]
Source: Acta Crystallogr Sect E Struct Rep Online. 2008 Mar 14;64(Pt 4):m551. doi: 10.1107/S1600536808006338 (PMC2960902; doi:10.1107/S1600536808006338)
Supplement: Supplementary file 2 [file e-64-0m551-Isup2.hkl]

# 
# h,k,l, Fc-squared, Fo-squared, sigma(Fo-squared) and status flag 
# 
data_I
_shelx_title ' A in P21/c' 
_shelx_refln_list_code          4 
_shelx_F_calc_maximum      256.44 
_exptl_crystal_F_000       800.00 
_reflns_d_resolution_high  0.8107 
 
loop_ 
 _symmetry_equiv_pos_as_xyz 
 'x, y, z' 
 '-x, y+1/2, -z+1/2' 
 '-x, -y, -z' 
 'x, -y-1/2, z-1/2' 
 
_cell_length_a    11.9649 
_cell_length_b     4.1866 
_cell_length_c    26.1212 
_cell_angle_alpha  90.000 
_cell_angle_beta  109.332 
_cell_angle_gamma  90.000 
 
_shelx_F_squared_multiplier     1.000 
 
loop_ 
 _refln_index_h 
 _refln_index_k 
 _refln_index_l 
 _refln_F_squared_calc 
 _refln_F_squared_meas 
 _refln_F_squared_sigma 
 _refln_observed_status 
   1   0   0     9582.82     9379.51    502.07 o 
   2   0   0    35190.29    36584.84    921.99 o 
   3   0   0    32009.11    32913.93    659.48 o 
   4   0   0     3858.56     4087.36    118.33 o 
   5   0   0    34292.33    32671.04    811.65 o 
   6   0   0       37.72      239.81    108.76 o 
   7   0   0    17429.75    17291.39    358.95 o 
   8   0   0     6318.55     6143.74    144.79 o 
   9   0   0     1055.52     1055.03     38.63 o 
  10   0   0    20914.26    21316.36    594.24 o 
  11   0   0     3874.71     4107.64    142.61 o 
  12   0   0     3449.95     3545.05    302.40 o 
  13   0   0     5061.71     5543.37    265.43 o 
   1   1   0      204.67      251.49     16.81 o 
   2   1   0     6100.83     5730.71    119.87 o 
   3   1   0      870.42      769.31     16.96 o 
   4   1   0     4394.62     4227.86     74.20 o 
   5   1   0       85.50       98.93      7.97 o 
   6   1   0     6934.11     6836.43    127.38 o 
   7   1   0     2689.07     2539.19     56.54 o 
   8   1   0      433.45      446.14     26.25 o 
   9   1   0     1299.53     1193.41     34.46 o 
  10   1   0      100.38      112.17     21.64 o 
  11   1   0     1439.80     1499.97     64.99 o 
  12   1   0      875.38      909.98     44.32 o 
  13   1   0       50.03       61.82     23.88 o 
   0   2   0     8052.83     8169.33    452.93 o 
   1   2   0      629.75      649.50     28.96 o 
   2   2   0      383.47      463.25     23.55 o 
   3   2   0     4575.69     4614.88     93.20 o 
   4   2   0     2705.08     2666.21     59.37 o 
   5   2   0     1145.10     1043.39     33.77 o 
   6   2   0      570.36      582.16     23.73 o 
   7   2   0     2445.70     2368.46     61.53 o 
   8   2   0      759.73      798.24     31.30 o 
   9   2   0      977.94     1012.56     40.74 o 
  10   2   0     1874.11     1849.16     62.15 o 
  11   2   0      357.50      405.84     39.92 o 
  12   2   0      150.98      185.72     31.27 o 
   1   3   0    10495.03    10560.17    195.78 o 
   2   3   0     3089.87     3033.13     71.31 o 
   3   3   0     7297.84     7013.55    189.57 o 
   4   3   0     6464.65     6132.32    170.79 o 
   5   3   0        0.51        5.83      9.23 o 
   6   3   0     6347.50     6272.30    179.18 o 
   7   3   0     4243.15     4265.24    118.76 o 
   8   3   0      236.08      292.79     30.38 o 
   9   3   0     5149.40     5199.65    205.66 o 
  10   3   0      185.19      200.72     38.84 o 
  11   3   0     3981.16     4312.47    184.92 o 
   0   4   0     9559.11    10053.64    486.63 o 
   1   4   0      749.70      797.58     42.10 o 
   2   4   0     4770.32     4748.45    173.79 o 
   3   4   0     4567.52     4610.29    172.18 o 
   4   4   0     1412.05     1412.44     76.73 o 
   5   4   0    12686.67    12666.93    561.98 o 
   6   4   0     1967.73     1920.04    132.76 o 
   7   4   0     4319.39     4686.97    252.87 o 
   8   4   0     1981.16     2353.61    160.24 o 
 -13   1   1     3287.03     3349.95    137.54 o 
 -12   1   1     3263.05     3282.52    116.81 o 
 -11   1   1      122.87      128.54     19.90 o 
 -10   1   1     6091.73     5846.16    209.06 o 
  -9   1   1      112.94      132.40     18.62 o 
  -8   1   1     2505.50     2380.26     56.30 o 
  -7   1   1     4384.66     4068.54     78.77 o 
  -6   1   1     2681.89     2612.32     56.88 o 
  -5   1   1    21177.13    21345.60    368.05 o 
  -4   1   1     1333.04     1370.44     28.18 o 
  -3   1   1     5242.01     4878.62     96.35 o 
  -2   1   1    48771.16    46140.86   1208.95 o 
  -1   1   1       34.07       44.80      5.02 o 
   0   1   1     9658.89     9685.71    428.79 o 
   1   1   1     3748.16     3673.37     99.90 o 
   2   1   1      258.74      192.67      8.37 o 
   3   1   1    12404.92    11406.61    177.36 o 
   4   1   1     4582.56     4577.12     77.30 o 
   5   1   1    16085.42    15692.88    242.73 o 
   6   1   1     2394.06     2322.02     48.64 o 
   7   1   1     4584.62     4467.92     86.72 o 
   8   1   1     9841.71     9521.10    172.59 o 
   9   1   1     1176.73     1184.21     34.87 o 
  10   1   1     5334.59     5271.33    114.80 o 
  11   1   1       81.42       88.27     20.44 o 
  12   1   1      843.21      863.70     71.53 o 
  13   1   1     2170.95     2218.03    111.49 o 
 -12   2   1     5240.17     5449.32    190.98 o 
 -11   2   1     4758.69     4965.47    175.35 o 
 -10   2   1       31.84       35.07     14.83 o 
  -9   2   1     6628.96     6394.85    142.90 o 
  -8   2   1     1897.81     1938.69     54.46 o 
  -7   2   1     5562.62     5220.44    117.00 o 
  -6   2   1    14786.08    13881.77    279.98 o 
  -5   2   1      516.28      489.13     21.73 o 
  -4   2   1    12526.74    11949.87    227.66 o 
  -3   2   1     3805.14     3672.74     75.74 o 
  -2   2   1    14830.66    14639.30    329.04 o 
  -1   2   1    30935.69    31384.77    689.18 o 
   0   2   1       97.59       97.66     10.21 o 
   1   2   1    57110.70    57720.33   1266.12 o 
   2   2   1     4577.25     4584.81    110.29 o 
   3   2   1     9557.83     9678.18    199.55 o 
   4   2   1    21979.88    21020.24    428.37 o 
   5   2   1     1861.02     1889.40     51.31 o 
   6   2   1    23531.48    23006.71    454.15 o 
   7   2   1     2699.81     2569.77     65.38 o 
   8   2   1     9673.84     9691.27    223.56 o 
   9   2   1     6245.72     6056.73    150.57 o 
  10   2   1        3.65       17.38     14.05 o 
  11   2   1     6400.50     6714.22    192.20 o 
  12   2   1     1928.98     1843.53     88.99 o 
 -11   3   1      120.80      132.79     35.99 o 
 -10   3   1      390.81      322.24     46.81 o 
  -9   3   1       18.90       78.51     34.09 o 
  -8   3   1     1333.13     1325.81     77.32 o 
  -7   3   1      952.50      984.84     42.75 o 
  -6   3   1      282.44      288.42     23.60 o 
  -5   3   1      273.02      260.46     22.52 o 
  -4   3   1     2387.58     2213.51     73.47 o 
  -3   3   1      443.75      422.76     21.20 o 
  -2   3   1       51.63       58.44      9.28 o 
  -1   3   1      292.05      292.47     17.69 o 
   0   3   1     1855.65     1867.09     40.99 o 
   1   3   1      570.35      552.06     21.55 o 
   2   3   1      618.41      662.82     41.66 o 
   3   3   1     2872.26     2755.47     85.01 o 
   4   3   1      319.28      328.41     23.89 o 
   5   3   1       18.25       17.13     10.82 o 
   6   3   1      186.78      139.66     19.95 o 
   7   3   1       44.44       26.61     13.86 o 
   8   3   1      421.84      446.82     36.04 o 
   9   3   1       45.13       85.54     28.15 o 
  10   3   1      197.68      185.48     37.28 o 
  11   3   1       14.38       22.80     26.80 o 
  -8   4   1     1438.33     1730.84    129.32 o 
  -7   4   1      923.20     1062.81     97.48 o 
  -6   4   1     2733.71     2897.59    172.82 o 
  -5   4   1       10.52        9.35     32.33 o 
  -4   4   1     4689.25     4927.08    184.04 o 
  -3   4   1     1080.07     1129.67     65.39 o 
  -2   4   1     2363.57     2258.10     99.56 o 
  -1   4   1     4508.39     4684.04    234.46 o 
   0   4   1       33.46       34.70     18.09 o 
   1   4   1     3928.91     4090.52    126.45 o 
   2   4   1      954.32      909.58     47.65 o 
   3   4   1      274.06      344.31     38.92 o 
   4   4   1     2349.12     2356.20    106.67 o 
   5   4   1       33.95       23.05     31.77 o 
   6   4   1     1663.56     1716.15    124.96 o 
   7   4   1      914.83      824.41     87.85 o 
   8   4   1      499.15      500.13     74.64 o 
 -14   0   2       84.52       70.90     34.39 o 
 -13   0   2     4961.73     4884.44    216.02 o 
 -12   0   2     7581.32     7916.51    363.21 o 
 -11   0   2     7720.93     7691.18    304.84 o 
 -10   0   2     7136.88     7061.62    178.03 o 
  -9   0   2      964.88      971.05     40.50 o 
  -8   0   2     5515.87     5257.21    141.12 o 
  -7   0   2    10108.55     9789.98    232.11 o 
  -6   0   2    12175.83    11522.48    283.74 o 
  -5   0   2    39607.62    40084.34   1297.03 o 
  -4   0   2     1671.69     1700.29     54.23 o 
  -3   0   2     3828.34     3924.17     95.22 o 
  -2   0   2    16345.81    17174.52    527.83 o 
   0   0   2    32117.70    28695.62   1535.10 o 
   1   0   2      126.83      142.25     10.11 o 
   2   0   2     9475.50    10131.89    249.06 o 
   3   0   2    12825.05    12323.33    330.62 o 
   4   0   2     1180.34     1240.58     85.92 o 
   5   0   2    54248.17    55225.25   1521.60 o 
   6   0   2       11.88      124.05     46.95 o 
   7   0   2    13324.83    13467.80    294.39 o 
   8   0   2    11819.66    11505.92    258.99 o 
   9   0   2     5667.45     5679.78    155.32 o 
  10   0   2     4762.62     4665.14    155.47 o 
  11   0   2      110.18      112.32     24.15 o 
  12   0   2     3948.30     4532.34    231.73 o 
  13   0   2     3318.05     3561.84    171.18 o 
 -13   1   2       93.62       64.83     19.07 o 
 -12   1   2      926.46      991.40     40.99 o 
 -11   1   2     1745.54     1641.01     53.03 o 
 -10   1   2        5.15       31.56     11.36 o 
  -9   1   2     5956.28     5602.72    128.11 o 
  -8   1   2       86.68       72.02     10.28 o 
  -7   1   2     3165.55     3114.86     84.28 o 
  -6   1   2     4324.10     4098.71     79.91 o 
  -5   1   2       64.37       59.48      6.05 o 
  -4   1   2     5641.44     5182.91     82.85 o 
  -3   1   2    13813.38    13457.89    278.54 o 
  -2   1   2      922.05      811.41     25.54 o 
  -1   1   2    12963.26    12884.81    563.45 o 
   0   1   2      690.77      710.07     23.50 o 
   1   1   2    40292.38    41588.38    914.65 o 
   2   1   2    20431.53    20411.13    456.92 o 
   3   1   2     4640.47     4691.40     82.45 o 
   4   1   2    10583.29    10485.34    163.85 o 
   5   1   2      844.13      930.36     24.32 o 
   6   1   2     5322.51     5236.84     97.11 o 
   7   1   2     5241.41     5184.60    103.10 o 
   8   1   2        5.57       24.12      8.56 o 
   9   1   2     2921.23     2918.66     65.41 o 
  10   1   2      476.22      475.19     25.09 o 
  11   1   2     3868.89     3956.63    116.57 o 
  12   1   2     1659.90     1496.95     66.77 o 
  13   1   2       91.02       56.88     29.22 o 
 -13   2   2       72.64       82.55     26.73 o 
 -12   2   2     1020.44     1118.57     64.55 o 
 -11   2   2      223.12      246.48     32.37 o 
 -10   2   2      678.55      709.40     40.51 o 
  -9   2   2       27.91       26.35     12.48 o 
  -8   2   2     1865.00     1843.69     52.52 o 
  -7   2   2     1840.21     1851.06     50.69 o 
  -6   2   2     1801.93     1688.64     49.11 o 
  -5   2   2     1638.88     1548.98     43.94 o 
  -4   2   2      313.09      300.13     14.47 o 
  -3   2   2     1909.25     1832.57     46.91 o 
  -2   2   2     4650.04     4604.88    130.15 o 
  -1   2   2       35.65       35.16      8.01 o 
   0   2   2     4932.72     5013.38    108.33 o 
   1   2   2      572.94      589.87     21.88 o 
   2   2   2     5809.68     5995.28    141.49 o 
   3   2   2     1978.34     1870.67     46.15 o 
   4   2   2     1706.15     1656.91     45.02 o 
   5   2   2     2824.59     2773.85     65.84 o 
   6   2   2       34.55       49.19     10.82 o 
   7   2   2       72.33       51.55     11.56 o 
   8   2   2     1083.88     1102.37     42.12 o 
   9   2   2       15.59       16.30     12.00 o 
  10   2   2      801.83      842.28     43.69 o 
  11   2   2       73.28       69.82     23.17 o 
  12   2   2      351.15      373.01     41.41 o 
 -11   3   2     2444.47     2698.34    132.43 o 
 -10   3   2      224.39      215.78     53.77 o 
  -9   3   2     6073.74     6265.98    237.72 o 
  -8   3   2      947.40     1039.95     67.92 o 
  -7   3   2     3021.26     2944.94    104.32 o 
  -6   3   2     9944.13     9442.82    266.16 o 
  -5   3   2       46.85       31.59     16.27 o 
  -4   3   2    10672.51     9933.76    271.20 o 
  -3   3   2     5001.06     4948.10    124.67 o 
  -2   3   2     4156.94     3991.08    103.76 o 
  -1   3   2     7730.57     7987.24    166.15 o 
   0   3   2       58.80       62.38      7.26 o 
   1   3   2    10568.07    10347.18    326.87 o 
   2   3   2     8286.72     8162.73    265.64 o 
   3   3   2     1600.96     1553.60     54.33 o 
   4   3   2    15972.85    15772.33    406.58 o 
   5   3   2      532.95      509.74     31.08 o 
   6   3   2    10105.50    10255.87    278.06 o 
   7   3   2     6312.96     6216.14    181.62 o 
   8   3   2     1882.12     1920.09     90.77 o 
   9   3   2     5969.77     6374.11    299.09 o 
  10   3   2       16.68       22.53     23.18 o 
  11   3   2     4829.50     5258.85    216.37 o 
  -9   4   2      353.49      386.62     69.09 o 
  -8   4   2     2236.37     2570.36    165.37 o 
  -7   4   2     1294.31     1298.04    105.70 o 
  -6   4   2     1555.35     1547.19    115.68 o 
  -5   4   2     4724.39     4708.48    242.82 o 
  -4   4   2        2.45       -6.85     16.11 o 
  -3   4   2     2099.90     2284.91    102.18 o 
  -2   4   2     4289.56     4224.88    158.35 o 
  -1   4   2     1310.64     1239.56    100.08 o 
   0   4   2     9888.52    10145.37    346.83 o 
   1   4   2     1341.30     1331.03     50.71 o 
   2   4   2     4028.42     4144.32    115.15 o 
   3   4   2     1717.10     1812.04     65.13 o 
   4   4   2     1782.33     1791.81     78.39 o 
   5   4   2     3071.75     3513.26    195.59 o 
   6   4   2       23.71       12.72     31.06 o 
   7   4   2     4167.74     4039.95    225.25 o 
   8   4   2     1728.51     1795.14    133.75 o 
 -14   1   3       69.29       67.99     27.87 o 
 -13   1   3     2740.55     2776.92     89.32 o 
 -12   1   3     1457.01     1524.12     56.11 o 
 -11   1   3     1904.02     1923.97     59.03 o 
 -10   1   3     4350.93     4271.72    103.17 o 
  -9   1   3      333.76      340.46     28.26 o 
  -8   1   3     9061.09     8727.96    170.71 o 
  -7   1   3     4245.61     4131.04     86.72 o 
  -6   1   3     1056.41      950.84     26.61 o 
  -5   1   3    11816.94    11575.57    189.64 o 
  -4   1   3     3093.35     3035.03     65.03 o 
  -3   1   3      518.56      414.43     30.96 o 
  -2   1   3    15439.88    15392.96    419.65 o 
  -1   1   3    20727.85    21798.77    567.93 o 
   0   1   3    13298.17    14215.30    446.71 o 
   1   1   3     9959.58    10333.79    269.96 o 
   2   1   3    16239.30    16737.80    384.50 o 
   3   1   3    49243.73    48987.13    794.45 o 
   4   1   3     3186.14     3182.90     56.77 o 
   5   1   3    12150.54    11912.57    210.40 o 
   6   1   3     1994.57     1886.79     55.60 o 
   7   1   3     5132.26     5010.05     95.65 o 
   8   1   3     9925.73     9736.97    177.48 o 
   9   1   3     2813.83     2987.89     70.05 o 
  10   1   3     7195.94     7184.23    147.81 o 
  11   1   3     1022.71     1095.15     83.38 o 
  12   1   3     3747.81     2270.21    187.71 o 
  13   1   3     3645.88     3912.49    251.66 o 
 -13   2   3      644.23      750.52     55.99 o 
 -12   2   3     5963.01     6179.53    212.85 o 
 -11   2   3    10507.18    10712.04    337.51 o 
 -10   2   3      360.37      341.31     25.54 o 
  -9   2   3     7330.12     7367.41    178.49 o 
  -8   2   3     1829.41     1873.42     59.10 o 
  -7   2   3    11358.66    10986.13    251.47 o 
  -6   2   3    13717.40    13030.61    307.35 o 
  -5   2   3     1589.36     1378.04     46.22 o 
  -4   2   3    19142.95    17826.07    410.16 o 
  -3   2   3     2237.56     2262.28     63.89 o 
  -2   2   3     5087.69     5048.96    110.29 o 
  -1   2   3    27417.65    27406.07    588.95 o 
   0   2   3        0.22        2.34      6.04 o 
   1   2   3    17389.10    17139.82    430.11 o 
   2   2   3     3300.11     3231.27     93.66 o 
   3   2   3     1483.78     1469.17     48.11 o 
   4   2   3     9671.14     9221.41    214.40 o 
   5   2   3        6.76        3.44      6.51 o 
   6   2   3    14152.09    13681.46    302.94 o 
   7   2   3     2446.29     2399.66     69.05 o 
   8   2   3     2095.66     2146.59     65.75 o 
   9   2   3     7180.37     7334.04    177.29 o 
  10   2   3       63.74       28.76     15.23 o 
  11   2   3     2499.55     2540.98    107.57 o 
  12   2   3      718.27      750.98     55.62 o 
 -11   3   3       41.40       56.08     29.65 o 
 -10   3   3      192.46      224.93     40.99 o 
  -9   3   3        4.96       42.82     25.26 o 
  -8   3   3      322.06      322.75     33.23 o 
  -7   3   3       23.92       15.55     16.43 o 
  -6   3   3      269.58      234.56     27.08 o 
  -5   3   3      648.56      689.23     33.72 o 
  -4   3   3      490.00      514.55     44.93 o 
  -3   3   3      691.97      670.26     29.60 o 
  -2   3   3      270.60      275.06     16.62 o 
  -1   3   3       12.76        4.49      7.66 o 
   0   3   3      588.05      554.44     23.08 o 
   1   3   3     1375.21     1412.53     55.41 o 
   2   3   3     1998.57     1988.26     84.00 o 
   3   3   3      704.91      653.44     30.37 o 
   4   3   3      465.97      464.60     28.38 o 
   5   3   3     4074.84     4014.75    122.27 o 
   6   3   3        6.73        7.51     12.19 o 
   7   3   3     1397.23     1456.20     62.01 o 
   8   3   3     1391.16     1513.10    113.44 o 
   9   3   3       45.19       71.90     37.39 o 
  10   3   3      401.15      439.90     67.68 o 
  -9   4   3     1482.75     1572.35    126.37 o 
  -8   4   3      931.16     1049.45    101.07 o 
  -7   4   3     1127.92     1139.97    100.08 o 
  -6   4   3     1671.72     1712.63    122.78 o 
  -5   4   3      465.54      483.96     65.08 o 
  -4   4   3     4602.62     4595.32    232.99 o 
  -3   4   3     1130.28     1191.08     67.53 o 
  -2   4   3     2653.82     2624.49    112.52 o 
  -1   4   3     3830.86     3885.05    222.44 o 
   0   4   3       49.12       64.83     17.70 o 
   1   4   3     3477.51     3546.23    101.10 o 
   2   4   3      639.29      671.70     36.64 o 
   3   4   3     1592.40     1580.84     59.45 o 
   4   4   3     2630.61     2888.30    112.86 o 
   5   4   3      567.40      520.58     67.47 o 
   6   4   3     3383.33     3629.58    205.72 o 
   7   4   3      505.48      632.61     79.14 o 
   8   4   3      686.59      699.66     85.88 o 
 -14   0   4      172.76      142.83     74.38 o 
 -13   0   4     7396.30     7471.12    302.94 o 
 -12   0   4     4171.66     4126.85    213.80 o 
 -11   0   4     3791.14     3797.31    256.34 o 
 -10   0   4    11199.83    10907.44    264.07 o 
  -9   0   4      598.44      653.94     32.01 o 
  -8   0   4    15851.31    15188.30    353.85 o 
  -7   0   4    11359.93    10634.50    248.48 o 
  -6   0   4    41512.50    42585.55   1236.62 o 
  -5   0   4    22884.17    23920.65    815.31 o 
  -4   0   4       72.76       76.79      9.94 o 
  -3   0   4    43846.93    44019.93   1134.01 o 
   0   0   4    20119.15    20004.03    870.23 o 
   1   0   4     7177.60     7609.65    344.87 o 
   2   0   4    40976.86    41414.12   1290.04 o 
   3   0   4     7891.13     7676.09    212.19 o 
   4   0   4     2037.14     2244.17     72.05 o 
   5   0   4    15796.75    16038.77    418.93 o 
   6   0   4     1240.27     1154.12     44.47 o 
   7   0   4    16111.34    15684.20    325.62 o 
   8   0   4    12284.93    12685.17    275.14 o 
   9   0   4      128.15      182.79     53.92 o 
  10   0   4     3512.29     3582.07    305.18 o 
  11   0   4     2170.06     2146.81     91.37 o 
  12   0   4     2636.81     3103.62    172.85 o 
  13   0   4     4611.72     5089.39    257.90 o 
 -14   1   4     2211.81     2261.29    188.04 o 
 -13   1   4      294.20      356.16     49.50 o 
 -12   1   4     1177.67     1219.04     45.57 o 
 -11   1   4     2899.61     2860.83    121.21 o 
 -10   1   4      497.12      550.30     28.39 o 
  -9   1   4     4387.42     4246.00    100.61 o 
  -8   1   4      886.77      876.00     36.91 o 
  -7   1   4     1427.46     1288.17     64.10 o 
  -6   1   4     1069.13     1003.96     23.88 o 
  -5   1   4     1129.82     1173.77     26.00 o 
  -4   1   4     7631.14     7256.20    145.12 o 
  -3   1   4     6137.11     5982.81    143.36 o 
  -2   1   4       11.46       11.12      4.88 o 
  -1   1   4     3835.25     4012.92    110.23 o 
   0   1   4     2687.03     2853.40     82.35 o 
   1   1   4     3676.33     3901.31    108.04 o 
   2   1   4    19183.27    19923.47    417.49 o 
   3   1   4      339.17      349.13     14.13 o 
   4   1   4     7120.44     7019.81    121.80 o 
   5   1   4       21.49       36.58      9.05 o 
   6   1   4     7496.37     7428.71    125.97 o 
   7   1   4     3654.67     3520.90     72.95 o 
   8   1   4     1733.89     1852.63     70.91 o 
   9   1   4     6091.11     5963.13    115.62 o 
  10   1   4     1178.75     1236.67     39.98 o 
  11   1   4     3016.86     3051.26    135.57 o 
  12   1   4      221.42      254.06     46.75 o 
 -13   2   4      978.47     1078.01     72.83 o 
 -12   2   4      507.13      606.12     48.62 o 
 -11   2   4      316.57      334.78     30.98 o 
 -10   2   4      334.92      333.26     25.38 o 
  -9   2   4       11.63       16.89     11.19 o 
  -8   2   4      552.94      571.34     29.09 o 
  -7   2   4      712.12      724.52     30.70 o 
  -6   2   4      982.02      840.45     35.70 o 
  -5   2   4      272.88      257.55     19.00 o 
  -4   2   4     1819.46     1916.93     49.24 o 
  -3   2   4     4223.90     4181.94     93.50 o 
  -2   2   4     3140.92     3148.81     72.51 o 
  -1   2   4     1234.79     1226.27     36.64 o 
   0   2   4      202.58      157.68     14.96 o 
   1   2   4      659.27      635.16     27.47 o 
   2   2   4     1365.25     1371.96     47.90 o 
   3   2   4       29.22       21.97      6.87 o 
   4   2   4      525.08      503.84     23.34 o 
   5   2   4     1809.24     1706.48     51.01 o 
   6   2   4      330.99      324.40     21.00 o 
   7   2   4     1196.43     1174.05     42.83 o 
   8   2   4     1516.31     1397.27     49.59 o 
   9   2   4      292.06      289.87     24.43 o 
  10   2   4      585.11      571.07     38.33 o 
  11   2   4        2.44       10.86     18.07 o 
  12   2   4       26.36       -1.82     21.03 o 
 -11   3   4     4044.00     4449.47    189.02 o 
 -10   3   4       80.27       66.00     28.56 o 
  -9   3   4     8766.06     8833.26    316.90 o 
  -8   3   4     2875.50     2918.81    105.90 o 
  -7   3   4     5106.02     5005.14    156.74 o 
  -6   3   4     8952.08     8387.62    209.99 o 
  -5   3   4        1.14        3.53      9.96 o 
  -4   3   4    10548.53    10162.33    277.74 o 
  -3   3   4     3309.52     3165.50     85.87 o 
  -2   3   4     3127.85     3005.49     71.59 o 
  -1   3   4    11501.23    11366.62    230.53 o 
   0   3   4      433.19      450.03     23.37 o 
   1   3   4    12412.60    12724.90    340.27 o 
   2   3   4    11650.46    11389.66    360.75 o 
   3   3   4     5454.35     5323.01    148.85 o 
   4   3   4    14507.91    14209.26    369.48 o 
   5   3   4       77.77       99.93     16.74 o 
   6   3   4     6766.91     6674.35    190.54 o 
   7   3   4     2808.76     2785.37    115.85 o 
   8   3   4     1650.08     1634.90    116.39 o 
   9   3   4     6674.39     6985.40    340.52 o 
  10   3   4       19.16       16.59     31.06 o 
  -9   4   4       10.31       26.50     35.21 o 
  -8   4   4     3267.23     3526.40    205.36 o 
  -7   4   4     1225.44     1421.88    113.36 o 
  -6   4   4     1451.94     1460.74    111.19 o 
  -5   4   4     5603.45     5567.60    276.56 o 
  -4   4   4       12.94       31.49     29.94 o 
  -3   4   4     4736.60     4636.56    172.37 o 
  -2   4   4     2289.82     2421.15    159.40 o 
  -1   4   4     1334.56     1290.23    104.02 o 
   0   4   4     7094.88     7110.30    178.46 o 
   1   4   4       43.06       37.34     14.19 o 
   2   4   4     3795.46     3736.85    124.08 o 
   3   4   4     3100.10     3088.83     98.43 o 
   4   4   4        4.82       15.05     13.85 o 
   5   4   4     3044.55     3488.31    197.77 o 
   6   4   4      792.05      802.97     85.11 o 
   7   4   4     3520.94     3579.53    207.68 o 
   8   4   4     2449.99     2377.01    160.24 o 
 -14   1   5      287.43      347.80     36.26 o 
 -13   1   5     3953.05     4024.72    197.36 o 
 -12   1   5      766.86      801.29     39.32 o 
 -11   1   5     2102.72     2172.55     63.78 o 
 -10   1   5    12971.53    12582.88    260.02 o 
  -9   1   5     1983.74     1921.46     59.64 o 
  -8   1   5    15483.61    15224.89    321.77 o 
  -7   1   5     4758.11     4799.08     96.75 o 
  -6   1   5      963.53      799.15     20.81 o 
  -5   1   5    10889.97    10449.09    184.06 o 
  -4   1   5     6488.61     6526.82    142.11 o 
  -3   1   5    25532.82    25540.34   1033.70 o 
  -2   1   5      682.53      601.05     20.37 o 
  -1   1   5     4642.39     5118.60    139.41 o 
   0   1   5    36750.13    36468.21    894.14 o 
   1   1   5     5476.11     5776.61    260.11 o 
   2   1   5    10604.94    10424.94    208.23 o 
   3   1   5    31535.44    33735.62    540.17 o 
   4   1   5      450.68      424.06     16.97 o 
   5   1   5     5555.79     5611.28    122.80 o 
   6   1   5     2898.90     2874.41     88.22 o 
   7   1   5     6314.77     6427.48    123.11 o 
   8   1   5     5389.61     5394.71    106.49 o 
   9   1   5     1486.58     1579.98     45.21 o 
  10   1   5     6923.53     7103.20    161.58 o 
  11   1   5      608.78      595.63     56.44 o 
  12   1   5     3649.73     2412.74    197.67 o 
 -13   2   5      598.18      571.53     49.44 o 
 -12   2   5     4818.42     4864.08    150.37 o 
 -11   2   5     6176.52     6349.18    184.49 o 
 -10   2   5      486.67      502.30     30.26 o 
  -9   2   5     5500.86     5318.17    135.57 o 
  -8   2   5     1238.81     1252.18     44.78 o 
  -7   2   5     8999.44     8597.90    201.56 o 
  -6   2   5    11539.93    10898.37    260.46 o 
  -5   2   5     5418.76     5254.82    134.36 o 
  -4   2   5    16734.65    16099.81    297.81 o 
  -3   2   5     2763.30     2775.78     65.75 o 
  -2   2   5     7025.19     7139.04    147.25 o 
  -1   2   5    10029.31     9864.38    219.48 o 
   0   2   5     2380.61     2518.46     78.04 o 
   1   2   5    13062.29    13175.44    402.95 o 
   2   2   5     2340.01     2180.42     68.99 o 
   3   2   5     6827.69     6560.29    214.92 o 
   4   2   5     7480.02     7249.32    183.12 o 
   5   2   5       17.17       21.11      9.18 o 
   6   2   5    12415.80    12013.51    269.07 o 
   7   2   5     3776.04     3603.88     96.15 o 
   8   2   5     3156.41     3301.39     91.10 o 
   9   2   5     6953.31     7087.42    196.55 o 
  10   2   5       53.77       39.75     16.59 o 
  11   2   5     2480.71     2692.13    112.17 o 
 -11   3   5       14.90       48.75     27.21 o 
 -10   3   5     2237.09     2165.03    111.40 o 
  -9   3   5       11.09       -4.89     20.51 o 
  -8   3   5      336.79      321.61     33.64 o 
  -7   3   5      107.46      121.89     18.81 o 
  -6   3   5     2027.51     1999.58     66.69 o 
  -5   3   5     2240.54     2190.52     69.68 o 
  -4   3   5      607.07      665.98     36.85 o 
  -3   3   5      796.21      765.48     38.82 o 
  -2   3   5      522.06      542.23     23.08 o 
  -1   3   5        0.82       19.65     10.57 o 
   0   3   5      492.55      525.19     38.87 o 
   1   3   5      625.27      732.00     38.19 o 
   2   3   5       42.04       26.60     15.45 o 
   3   3   5      605.83      587.30     31.08 o 
   4   3   5        9.98       14.41     10.89 o 
   5   3   5     1227.00     1240.61     51.75 o 
   6   3   5      339.93      372.20     30.08 o 
   7   3   5      466.36      484.00     70.21 o 
   8   3   5      868.52      831.16     82.72 o 
   9   3   5      107.53       92.00     38.09 o 
  10   3   5     1148.97     1192.12    104.93 o 
  -9   4   5     2151.66     2430.92    164.11 o 
  -8   4   5      402.16      511.37     74.15 o 
  -7   4   5     1755.75     1897.05    132.48 o 
  -6   4   5     1717.56     1736.81    122.08 o 
  -5   4   5      263.10      277.47     51.66 o 
  -4   4   5     3066.85     2933.08    165.51 o 
  -3   4   5     1931.58     1887.68     89.77 o 
  -2   4   5     1987.60     1768.68    143.45 o 
  -1   4   5     2814.91     2827.32    129.12 o 
   0   4   5       11.36       16.36     13.64 o 
   1   4   5     2142.81     2252.53    106.35 o 
   2   4   5     1036.10     1035.81     38.72 o 
   3   4   5     1834.48     1903.24     68.48 o 
   4   4   5     1770.18     1884.97     82.46 o 
   5   4   5        9.19        7.94     30.22 o 
   6   4   5     1793.28     1807.23    129.39 o 
   7   4   5      968.72      998.92     98.68 o 
 -14   0   6       66.16       62.74     33.10 o 
 -13   0   6     8502.04     8154.30    488.68 o 
 -12   0   6     3169.52     3063.95    262.78 o 
 -11   0   6     1446.81     1358.11     64.23 o 
 -10   0   6    13691.70    13272.99    368.14 o 
  -9   0   6        3.35       11.20     14.80 o 
  -8   0   6     6903.93     6497.84    183.63 o 
  -7   0   6     3242.83     2981.57    103.60 o 
  -6   0   6     8406.69     8337.57    255.31 o 
  -5   0   6    23847.21    23966.08    553.08 o 
  -4   0   6        8.20        8.58      8.67 o 
  -3   0   6    29717.07    28376.10   1383.36 o 
  -2   0   6    26094.19    26579.97   1293.47 o 
  -1   0   6      397.78      393.06     51.17 o 
   0   0   6    16000.51    15848.74    492.17 o 
   1   0   6       17.14       89.26     21.44 o 
   2   0   6    19696.81    21020.65    664.63 o 
   3   0   6     1963.73     1765.09     59.68 o 
   4   0   6      318.96      350.66     33.50 o 
   5   0   6     6630.89     6443.46    141.89 o 
   6   0   6     1956.14     2030.00     63.52 o 
   7   0   6    20424.46    20233.84    446.33 o 
   8   0   6     7078.06     7087.75    161.56 o 
   9   0   6      166.37      211.86     61.44 o 
  10   0   6     6967.89     7277.10    274.06 o 
  11   0   6      360.28      483.77    140.56 o 
  12   0   6     3576.81     3699.56    200.19 o 
 -14   1   6     1208.93     1227.81     68.05 o 
 -13   1   6      414.53      420.22     34.58 o 
 -12   1   6     1441.39     1451.27     56.80 o 
 -11   1   6     2484.09     2417.36     93.57 o 
 -10   1   6       15.08       35.15     11.67 o 
  -9   1   6     9456.02     9278.22    197.81 o 
  -8   1   6     2878.34     2750.38     69.54 o 
  -7   1   6     5308.00     5119.75    106.64 o 
  -6   1   6     7032.38     7054.72    127.28 o 
  -5   1   6     3049.96     3016.87     57.62 o 
  -4   1   6    19350.45    20695.11    499.28 o 
  -3   1   6     2763.36     2892.28     91.40 o 
  -2   1   6    19794.03    20886.69    543.73 o 
  -1   1   6      581.12      577.44     22.97 o 
   0   1   6     1258.91     1345.40     77.38 o 
   1   1   6    12205.94    12904.32    309.32 o 
   2   1   6     7053.68     7475.76    169.79 o 
   3   1   6     2002.37     2000.67     42.33 o 
   4   1   6     9000.70     9228.39    168.42 o 
   5   1   6      177.09      185.16     11.31 o 
   6   1   6     2863.17     2840.96     60.62 o 
   7   1   6     2834.59     2793.10     61.46 o 
   8   1   6     2320.96     2404.80     56.01 o 
   9   1   6     4031.34     4047.38     91.27 o 
  10   1   6      131.43      151.35     19.33 o 
  11   1   6     1622.49     1826.25    184.59 o 
  12   1   6      939.55      874.14     69.48 o 
 -13   2   6      895.18      919.20     52.52 o 
 -12   2   6      208.61      230.52     28.44 o 
 -11   2   6        1.35       25.37     12.20 o 
 -10   2   6     1313.81     1343.98     50.29 o 
  -9   2   6       90.04      119.92     18.40 o 
  -8   2   6      837.40      787.88     33.66 o 
  -7   2   6      204.87      177.43     19.25 o 
  -6   2   6     1638.52     1510.25     51.45 o 
  -5   2   6     3322.19     3197.66     75.77 o 
  -4   2   6      126.53      159.46     11.54 o 
  -3   2   6     5198.59     5159.43    100.83 o 
  -2   2   6     1404.57     1377.99     36.09 o 
  -1   2   6      391.74      380.02     18.03 o 
   0   2   6      436.48      424.27     23.86 o 
   1   2   6     2439.71     2556.18     94.25 o 
   2   2   6      890.35      865.11     55.77 o 
   3   2   6       19.51       34.42     16.01 o 
   4   2   6      814.15      798.64     32.40 o 
   5   2   6     1903.65     1829.27     60.11 o 
   6   2   6      362.27      318.97     23.77 o 
   7   2   6     2065.76     1959.77     61.11 o 
   8   2   6      289.88      297.95     21.69 o 
   9   2   6       11.67       40.78     15.66 o 
  10   2   6      651.68      675.11     49.48 o 
  11   2   6      368.52      383.08     40.73 o 
 -11   3   6     4242.00     4485.58    219.49 o 
 -10   3   6      163.52      158.39     35.61 o 
  -9   3   6    10118.90     9871.26    347.22 o 
  -8   3   6     1991.44     2039.34     75.04 o 
  -7   3   6     4903.64     4828.78    133.31 o 
  -6   3   6     6432.15     6113.38    160.28 o 
  -5   3   6       13.55       20.66     10.92 o 
  -4   3   6    13217.95    12902.05    307.18 o 
  -3   3   6     5661.61     5603.21    136.47 o 
  -2   3   6    11372.79    11365.21    231.23 o 
  -1   3   6    11566.47    11537.27    260.40 o 
   0   3   6      197.33      222.18     24.64 o 
   1   3   6    18489.96    18397.69    483.44 o 
   2   3   6     5944.82     5636.20    193.27 o 
   3   3   6     5718.92     5913.16    203.69 o 
   4   3   6     9129.76     9105.32    246.35 o 
   5   3   6      111.04      134.29     19.25 o 
   6   3   6     5645.89     5650.32    166.74 o 
   7   3   6     3459.32     3484.18    138.48 o 
   8   3   6     4011.61     4362.48    233.06 o 
   9   3   6     6466.66     6643.83    328.57 o 
  10   3   6       13.48       19.26     35.07 o 
  -9   4   6       22.83       53.20     38.94 o 
  -8   4   6     3503.27     3541.02    206.14 o 
  -7   4   6     2750.45     2848.67    174.30 o 
  -6   4   6     1218.61     1218.62    100.85 o 
  -5   4   6     5930.14     5990.98    292.72 o 
  -4   4   6        1.05       25.72     29.52 o 
  -3   4   6     2968.26     2975.20    123.28 o 
  -2   4   6     1124.10     1198.66     72.50 o 
  -1   4   6      128.64      106.95     25.54 o 
   0   4   6     3687.05     3671.78    121.30 o 
   1   4   6      141.88      217.01     25.63 o 
   2   4   6     3266.17     3228.60    111.77 o 
   3   4   6     3794.49     3843.50    107.23 o 
   4   4   6        8.58      -14.20     29.10 o 
   5   4   6     3769.80     3757.00    208.95 o 
   6   4   6      224.88      164.46     48.21 o 
   7   4   6     1955.06     2146.13    149.28 o 
 -14   1   7       43.16       56.59     19.93 o 
 -13   1   7     2123.43     2215.33     76.40 o 
 -12   1   7     2299.04     2333.43     85.59 o 
 -11   1   7     1590.06     1512.47     54.32 o 
 -10   1   7     9778.06     9210.86    197.50 o 
  -9   1   7     1164.88     1175.13     43.11 o 
  -8   1   7    10621.13    10206.17    243.23 o 
  -7   1   7     2260.97     2136.53     50.98 o 
  -6   1   7     2342.33     2336.38     50.24 o 
  -5   1   7    32002.62    31802.52    763.58 o 
  -4   1   7     1231.75     1206.01     39.64 o 
  -3   1   7    35404.73    37102.40   1337.61 o 
  -2   1   7     5841.68     6610.31    194.60 o 
  -1   1   7     3667.16     4091.02    135.47 o 
   0   1   7    21954.51    23500.36    845.12 o 
   1   1   7      122.84      182.74     26.19 o 
   2   1   7    21507.70    22453.30    453.15 o 
   3   1   7     3818.90     3982.57    189.60 o 
   4   1   7     2830.86     3004.51     60.17 o 
   5   1   7    16117.43    16374.11    265.31 o 
   6   1   7        4.08       33.62      8.16 o 
   7   1   7     4626.66     4630.65     95.47 o 
   8   1   7     5768.24     5946.15    123.85 o 
   9   1   7      723.63      800.20     33.76 o 
  10   1   7     4967.89     5094.11    155.14 o 
  11   1   7      205.95      264.05     53.16 o 
  12   1   7     1932.28     1082.93    131.22 o 
 -13   2   7     1083.60     1156.48     59.27 o 
 -12   2   7     3797.36     3801.61    114.41 o 
 -11   2   7     3475.96     3481.17     93.08 o 
 -10   2   7      426.35      431.82     28.08 o 
  -9   2   7    11059.85    10744.82    250.50 o 
  -8   2   7     1798.79     1766.07     56.23 o 
  -7   2   7     6747.09     6366.34    162.86 o 
  -6   2   7    12582.33    11810.47    281.41 o 
  -5   2   7     2442.02     2217.87     66.58 o 
  -4   2   7    18726.44    18143.02    369.48 o 
  -3   2   7     7460.48     7607.06    146.69 o 
  -2   2   7     3901.06     3754.68     82.77 o 
  -1   2   7     6073.17     5845.57    135.41 o 
   0   2   7       23.78       33.79     10.62 o 
   1   2   7    20387.42    20454.16    616.20 o 
   2   2   7     3021.02     3073.20     91.45 o 
   3   2   7     3344.98     3216.45    105.63 o 
   4   2   7     8475.41     8234.03    207.36 o 
   5   2   7      855.11      872.14     36.92 o 
   6   2   7     8292.03     8257.76    211.78 o 
   7   2   7     5556.21     5412.50    149.54 o 
   8   2   7     2393.04     2450.24     72.52 o 
   9   2   7     2978.91     3337.71    136.15 o 
  10   2   7      596.99      702.61     61.61 o 
  11   2   7     4050.86     4506.35    167.02 o 
 -11   3   7      226.45      229.35     80.23 o 
 -10   3   7     1756.09     1936.54    103.07 o 
  -9   3   7      310.27      308.31     33.56 o 
  -8   3   7      248.25      242.88     24.76 o 
  -7   3   7      509.90      510.36     32.40 o 
  -6   3   7      330.39      335.66     26.11 o 
  -5   3   7     2198.06     2093.27     67.97 o 
  -4   3   7       14.57       15.65     10.83 o 
  -3   3   7     1305.16     1283.02     44.29 o 
  -2   3   7      664.86      652.26     26.20 o 
  -1   3   7     4554.60     4545.92    112.72 o 
   0   3   7      825.79      806.04     39.30 o 
   1   3   7        5.97       26.29     13.14 o 
   2   3   7      880.38      862.22     50.36 o 
   3   3   7      599.69      654.83     54.64 o 
   4   3   7      297.44      336.86     25.61 o 
   5   3   7       65.98       43.70     13.94 o 
   6   3   7       82.62      109.66     19.44 o 
   7   3   7      257.20      259.83     51.59 o 
   8   3   7      366.22      286.96     54.40 o 
   9   3   7      198.05      215.98     52.50 o 
  -9   4   7     2120.91     2116.66    113.51 o 
  -8   4   7       69.87       57.84     38.30 o 
  -7   4   7     1892.60     1888.83    131.01 o 
  -6   4   7     2667.73     2771.92    166.08 o 
  -5   4   7        0.80        2.46     27.34 o 
  -4   4   7     3182.00     3377.26    183.01 o 
  -3   4   7      644.45      670.27     42.17 o 
  -2   4   7     1866.65     1779.12     94.42 o 
  -1   4   7     1824.78     1863.02     74.02 o 
   0   4   7       20.86       35.59     16.16 o 
   1   4   7     2730.71     2777.22     98.71 o 
   2   4   7      409.30      453.78     36.56 o 
   3   4   7     2715.97     2860.46     85.71 o 
   4   4   7     2199.75     2003.60    134.87 o 
   5   4   7       52.64       25.23     33.31 o 
   6   4   7     2219.48     2421.85    158.70 o 
   7   4   7      770.13      852.52     93.69 o 
 -14   0   8      148.52       77.64     48.08 o 
 -13   0   8     3872.11     3874.53    182.44 o 
 -12   0   8     3276.33     3099.70    118.56 o 
 -11   0   8     2876.81     2996.54    178.67 o 
 -10   0   8     9687.60     9422.28    269.42 o 
  -9   0   8      124.26      153.15     35.42 o 
  -8   0   8    17405.78    17625.49    491.23 o 
  -7   0   8    15382.18    15725.18    435.99 o 
  -6   0   8     2799.35     2640.86     91.57 o 
  -5   0   8    59901.94    59912.76   1614.87 o 
  -4   0   8     3914.43     3607.59    127.88 o 
  -3   0   8     5202.72     4452.09    234.88 o 
  -2   0   8    22480.38    22006.93   1076.02 o 
  -1   0   8     8239.54     7936.63    246.21 o 
   0   0   8    16120.59    15507.35    612.40 o 
   1   0   8     3858.84     4175.95    204.24 o 
   2   0   8    39776.59    44515.37   1667.84 o 
   3   0   8    23282.10    24473.45    582.09 o 
   4   0   8      480.56      731.25     31.55 o 
   5   0   8    19246.63    20926.37    474.65 o 
   6   0   8     3612.75     4180.86    148.13 o 
   7   0   8     6675.12     6681.63    177.47 o 
   8   0   8     6167.09     6439.08    206.83 o 
   9   0   8      739.02      943.92    141.62 o 
  10   0   8     5700.93     6292.85    414.29 o 
  11   0   8     1405.29     1580.24    115.29 o 
  12   0   8     4648.06     2673.81    306.99 o 
 -14   1   8     1680.43     1737.84     70.60 o 
 -13   1   8        2.43       -3.36     14.80 o 
 -12   1   8     1260.25     1279.41     55.94 o 
 -11   1   8     2427.12     2442.99     71.25 o 
 -10   1   8       29.53       68.82     14.65 o 
  -9   1   8     5577.30     5439.52    124.50 o 
  -8   1   8     1691.11     1621.77     55.90 o 
  -7   1   8     1971.89     1846.86     54.66 o 
  -6   1   8     2735.32     2380.96     69.88 o 
  -5   1   8      161.51      178.18     15.60 o 
  -4   1   8    18206.72    18425.14    447.41 o 
  -3   1   8     4566.71     4688.62    102.67 o 
  -2   1   8    12032.11    13210.69    283.78 o 
  -1   1   8    11712.19    13054.63    277.27 o 
   0   1   8      225.63      257.45     23.90 o 
   1   1   8    14089.72    15323.25    365.09 o 
   2   1   8      486.21      501.70     40.91 o 
   3   1   8     8332.91     8940.72    186.73 o 
   4   1   8     2680.03     2666.13     60.07 o 
   5   1   8      525.03      546.08     21.27 o 
   6   1   8     1876.56     1784.34     43.38 o 
   7   1   8        6.14       30.37     14.21 o 
   8   1   8     1482.34     1426.49     48.34 o 
   9   1   8     3165.75     3248.89     78.76 o 
  10   1   8       69.95       69.70     17.21 o 
  11   1   8     1198.37     1133.85    142.54 o 
  12   1   8      107.10      124.84     34.55 o 
 -13   2   8      465.94      486.05     36.18 o 
 -12   2   8       29.19       31.40     16.55 o 
 -11   2   8       78.70       97.42     16.15 o 
 -10   2   8     1079.77     1111.91     41.60 o 
  -9   2   8      390.16      405.96     27.42 o 
  -8   2   8     1487.29     1402.30     48.32 o 
  -7   2   8      666.37      624.90     31.82 o 
  -6   2   8        1.79       22.44     10.24 o 
  -5   2   8     4029.65     3768.69    102.06 o 
  -4   2   8      372.46      338.72     16.27 o 
  -3   2   8      110.85      119.63      9.92 o 
  -2   2   8      828.71      777.06     24.67 o 
  -1   2   8      490.84      476.69     21.12 o 
   0   2   8     3151.31     3103.35     94.29 o 
   1   2   8       64.97       52.36     15.01 o 
   2   2   8     3772.60     3725.79    119.66 o 
   3   2   8     2088.55     2078.07     75.78 o 
   4   2   8      275.02      303.13     21.04 o 
   5   2   8     1137.74     1171.31     45.26 o 
   6   2   8      494.91      582.70     32.25 o 
   7   2   8      138.32      137.74     22.93 o 
   8   2   8        9.23        8.19     13.10 o 
   9   2   8       79.95       83.08     23.09 o 
  10   2   8      748.66      770.96     62.91 o 
  11   2   8        7.08        6.64     22.53 o 
 -12   3   8     2929.49     3121.36    149.83 o 
 -11   3   8     5299.71     5641.65    226.28 o 
 -10   3   8      182.14      133.51     33.69 o 
  -9   3   8     9431.70     9302.54    276.67 o 
  -8   3   8     1979.58     1964.80     90.18 o 
  -7   3   8     4671.46     4489.72    125.48 o 
  -6   3   8     5341.92     5291.35    142.59 o 
  -5   3   8      276.36      296.68     24.63 o 
  -4   3   8    19041.53    18317.95    482.55 o 
  -3   3   8     1053.38     1023.74     39.00 o 
  -2   3   8    11071.06    10955.42    286.18 o 
  -1   3   8     9625.21     9412.63    215.92 o 
   0   3   8       17.11       45.63     12.84 o 
   1   3   8    13421.81    13047.30    350.29 o 
   2   3   8     2025.20     1907.51    193.31 o 
   3   3   8     3909.57     3966.91    148.22 o 
   4   3   8     6567.98     6217.75    176.97 o 
   5   3   8      103.38      101.57     17.98 o 
   6   3   8     8219.88     8237.77    279.73 o 
   7   3   8      653.48      678.01     74.78 o 
   8   3   8     3601.20     3160.30    184.49 o 
   9   3   8     4699.44     4535.72    245.14 o 
  -9   4   8      127.43      145.98     51.24 o 
  -8   4   8     2457.94     2434.15    160.31 o 
  -7   4   8     2893.50     2852.05    173.81 o 
  -6   4   8     1440.23     1258.47    100.36 o 
  -5   4   8     4781.31     4776.16    243.74 o 
  -4   4   8        4.55      -12.64     19.92 o 
  -3   4   8     4833.75     4223.32    255.12 o 
  -2   4   8     5877.98     5733.36    227.49 o 
  -1   4   8      580.68      582.85     39.52 o 
   0   4   8     5363.26     5189.04    196.16 o 
   1   4   8       38.20       29.26     21.52 o 
   2   4   8     4338.16     4366.49    142.39 o 
   3   4   8     2172.63     2298.79     73.60 o 
   4   4   8      364.32      377.41     60.65 o 
   5   4   8     3691.00     3746.31    211.83 o 
   6   4   8      111.61      102.96     42.80 o 
 -14   1   9       63.59       88.99     24.59 o 
 -13   1   9     2135.14     2212.09     80.80 o 
 -12   1   9     1827.76     1996.39     77.23 o 
 -11   1   9     2777.20     2820.41     79.83 o 
 -10   1   9     9695.15     9685.46    216.88 o 
  -9   1   9      110.55      116.58     14.89 o 
  -8   1   9     5154.84     5067.36    115.90 o 
  -7   1   9     7174.35     6708.03    163.48 o 
  -6   1   9     3366.95     3081.35     93.83 o 
  -5   1   9     7840.26     7495.36    191.07 o 
  -4   1   9      201.92      194.59     18.23 o 
  -3   1   9    28217.03    29605.76    825.92 o 
  -2   1   9    13469.96    14736.36    332.58 o 
  -1   1   9     7178.24     7382.28    186.69 o 
   0   1   9    23751.56    24961.74    602.68 o 
   1   1   9     1963.87     2079.11    141.62 o 
   2   1   9    13614.29    14059.66    289.24 o 
   3   1   9     6219.24     6525.70    144.52 o 
   4   1   9     1092.59     1103.92     50.06 o 
   5   1   9     7778.30     8193.46    184.78 o 
   6   1   9      769.20      873.73     38.79 o 
   7   1   9     5265.95     5359.81    136.21 o 
   8   1   9     4195.34     4183.72     95.49 o 
   9   1   9      717.67      784.11     48.74 o 
  10   1   9     4772.94     5149.73    203.76 o 
  11   1   9      336.36      428.75     49.37 o 
 -13   2   9      568.90      580.16     42.62 o 
 -12   2   9     2314.64     2510.89     85.92 o 
 -11   2   9     3724.56     3843.62    107.58 o 
 -10   2   9     1454.84     1384.97     51.00 o 
  -9   2   9    10532.25    10085.46    225.76 o 
  -8   2   9     3786.15     3803.12    101.44 o 
  -7   2   9     3824.59     3599.10    101.51 o 
  -6   2   9    12383.62    11994.83    286.63 o 
  -5   2   9      691.22      687.78     30.90 o 
  -4   2   9    30314.25    29701.08    597.27 o 
  -3   2   9     2619.27     2671.50     62.47 o 
  -2   2   9     1515.44     1464.42     38.92 o 
  -1   2   9    17735.50    18018.48    465.03 o 
   0   2   9     3762.12     3848.49    114.26 o 
   1   2   9    22689.18    22908.50    557.95 o 
   2   2   9     1438.18     1443.65     57.14 o 
   3   2   9     7134.16     7196.49    216.57 o 
   4   2   9     8842.64     8722.29    220.90 o 
   5   2   9      135.58      156.49     18.13 o 
   6   2   9    11737.95    11857.14    296.88 o 
   7   2   9     1384.79     1266.44     51.89 o 
   8   2   9     1853.22     2062.92     73.73 o 
   9   2   9     4672.25     5138.20    337.25 o 
  10   2   9        7.07       12.63     22.49 o 
 -12   3   9        1.13       13.97     27.52 o 
 -11   3   9      131.04      153.85     37.58 o 
 -10   3   9      332.98      406.44     39.60 o 
  -9   3   9       53.92       63.48     20.71 o 
  -8   3   9      587.99      599.39     37.00 o 
  -7   3   9       12.52       37.46     13.97 o 
  -6   3   9      150.67      153.76     21.76 o 
  -5   3   9     1020.46      996.28     47.36 o 
  -4   3   9      304.78      313.96     31.45 o 
  -3   3   9     1099.44     1122.61     41.66 o 
  -2   3   9     2094.08     2034.25     69.16 o 
  -1   3   9      172.70      180.83     20.01 o 
   0   3   9      113.48      100.88     18.48 o 
   1   3   9        6.40       39.65     14.13 o 
   2   3   9     1797.59     1748.57     68.79 o 
   3   3   9     1757.23     1681.12     79.76 o 
   4   3   9      861.29      947.04     50.17 o 
   5   3   9      232.11      225.54     24.87 o 
   6   3   9       88.99      144.36     27.04 o 
   7   3   9      125.82      121.73     41.19 o 
   8   3   9      214.22      209.37     50.18 o 
   9   3   9       26.98       23.76     34.65 o 
  -9   4   9     2157.30     2318.39    159.40 o 
  -8   4   9       11.65       47.86     35.21 o 
  -7   4   9     1798.64     1693.80    122.64 o 
  -6   4   9     2836.66     2724.55    164.04 o 
  -5   4   9       41.09       22.85     19.61 o 
  -4   4   9     2299.68     2237.90    103.13 o 
  -3   4   9      167.53      189.83     44.98 o 
  -2   4   9      594.83      544.05     72.46 o 
  -1   4   9     3072.66     2978.75    105.14 o 
   0   4   9        4.53        8.64     18.00 o 
   1   4   9     2719.16     2915.56    128.47 o 
   2   4   9      557.27      557.68     41.19 o 
   3   4   9     1326.39     1519.97     87.11 o 
   4   4   9     3699.74     3746.81    209.65 o 
   5   4   9       31.89      -13.85     27.55 o 
   6   4   9     2259.38     2519.26    165.30 o 
 -14   0  10        0.59        5.15     25.53 o 
 -13   0  10     7343.04     6951.31    288.76 o 
 -12   0  10      777.96      894.19     68.15 o 
 -11   0  10     6759.77     6487.75    197.29 o 
 -10   0  10     8960.44     8405.76    321.27 o 
  -9   0  10       94.19       64.49     35.37 o 
  -8   0  10     7866.80     8128.81    360.81 o 
  -7   0  10    17934.22    17319.59    473.30 o 
  -6   0  10     1948.59     1918.60     70.88 o 
  -5   0  10    21198.13    20868.25    598.89 o 
  -4   0  10      340.36      274.34     37.74 o 
  -3   0  10    29042.48    29627.05   1180.44 o 
  -2   0  10    28123.32    28907.46   1157.94 o 
  -1   0  10     2728.15     2863.68    115.59 o 
   0   0  10    65762.46    67254.45   2286.17 o 
   1   0  10      868.48     1190.62     39.78 o 
   2   0  10    17619.34    18938.98    527.50 o 
   3   0  10    17266.04    18630.74    520.54 o 
   4   0  10     6600.64     7182.65    314.97 o 
   5   0  10    11790.66    11857.62    350.95 o 
   6   0  10      870.17      781.25     34.13 o 
   7   0  10     8817.52     9208.38    363.58 o 
   8   0  10     2340.47     2603.70    135.70 o 
   9   0  10     1376.02     1338.06    155.58 o 
  10   0  10     5633.29     5856.73    494.22 o 
  11   0  10     1025.11     1077.42    199.11 o 
 -14   1  10     1861.06     1899.38     80.28 o 
 -13   1  10      161.43      147.36     24.95 o 
 -12   1  10      928.62      938.40     47.12 o 
 -11   1  10     3361.32     3061.73    105.46 o 
 -10   1  10      295.60      308.10     28.86 o 
  -9   1  10     4643.72     4442.24    108.86 o 
  -8   1  10      256.81      191.81     17.09 o 
  -7   1  10     2620.38     2547.29     73.16 o 
  -6   1  10     2741.48     2658.27     77.85 o 
  -5   1  10      406.02      380.11     22.90 o 
  -4   1  10     7529.95     7238.79    239.24 o 
  -3   1  10     1098.64     1219.58     32.18 o 
  -2   1  10     4067.13     4213.64     85.03 o 
  -1   1  10    10358.10    10735.53    263.49 o 
   0   1  10        2.53        2.13      6.81 o 
   1   1  10     3964.98     4145.21    153.72 o 
   2   1  10     1240.81     1291.62     42.27 o 
   3   1  10     5292.58     5427.96    112.73 o 
   4   1  10     7957.09     8203.73    173.33 o 
   5   1  10       31.82       32.61     10.54 o 
   6   1  10     3582.59     3791.84     91.24 o 
   7   1  10      197.58      227.10     22.73 o 
   8   1  10     1185.80     1175.37     84.45 o 
   9   1  10     4024.25     4031.68    180.19 o 
  10   1  10       10.69      -12.11     21.53 o 
  11   1  10      806.25      739.83    173.59 o 
 -13   2  10      502.95      475.53     35.99 o 
 -12   2  10      293.33      297.26     28.59 o 
 -11   2  10      638.64      702.20     34.79 o 
 -10   2  10     1550.61     1465.98     49.52 o 
  -9   2  10        9.42       18.21     11.11 o 
  -8   2  10     1465.78     1386.41     48.00 o 
  -7   2  10      281.39      267.59     22.78 o 
  -6   2  10      196.96      156.44     19.44 o 
  -5   2  10      929.04      847.08     35.45 o 
  -4   2  10      651.92      641.78     34.38 o 
  -3   2  10      310.77      320.57     17.15 o 
  -2   2  10      498.53      430.00     20.39 o 
  -1   2  10      261.25      288.71     21.01 o 
   0   2  10     2804.50     2866.24     83.13 o 
   1   2  10       22.50       27.56     10.26 o 
   2   2  10       54.79       62.05     22.23 o 
   3   2  10     2118.97     2153.80     89.80 o 
   4   2  10      228.06      253.59     30.38 o 
   5   2  10     1536.11     1479.96     54.95 o 
   6   2  10      139.67      126.98     18.31 o 
   7   2  10      786.10      835.10     41.94 o 
   8   2  10     1028.89     1046.99     49.26 o 
   9   2  10      180.40      157.66     34.68 o 
  10   2  10      477.45      463.95     52.29 o 
 -11   3  10     4947.55     5229.86    177.23 o 
 -10   3  10      464.30      484.63     42.84 o 
  -9   3  10     6353.00     6654.28    208.61 o 
  -8   3  10     1057.49     1103.69     49.34 o 
  -7   3  10     3883.88     3720.60    109.36 o 
  -6   3  10     8976.61     8680.74    219.10 o 
  -5   3  10      884.24      815.34     44.04 o 
  -4   3  10    14221.89    13724.74    311.27 o 
  -3   3  10     2433.83     2460.90     81.27 o 
  -2   3  10     7452.45     7362.55    200.71 o 
  -1   3  10    12653.71    12102.69    323.89 o 
   0   3  10      472.46      442.20     34.17 o 
   1   3  10     9661.06     9318.42    259.64 o 
   2   3  10      990.27     1026.54     57.95 o 
   3   3  10     5048.42     5189.18    186.50 o 
   4   3  10     7598.64     7820.70    219.11 o 
   5   3  10      383.44      464.14     34.07 o 
   6   3  10     6222.17     6555.35    318.52 o 
   7   3  10      514.44      646.10     74.85 o 
   8   3  10     1024.69     1115.87     98.89 o 
  -9   4  10       18.60      -24.11     31.63 o 
  -8   4  10     3314.84     3538.21    206.07 o 
  -7   4  10     2396.21     2639.65    164.81 o 
  -6   4  10     1964.23     1958.86     98.37 o 
  -5   4  10     3627.82     3655.81    150.55 o 
  -4   4  10      332.83      327.50     38.36 o 
  -3   4  10     4703.77     4540.99    276.49 o 
  -2   4  10     3033.18     2934.98    199.81 o 
  -1   4  10      885.45      842.69     56.77 o 
   0   4  10     5310.36     5294.61    201.95 o 
   1   4  10       98.03       46.71     34.30 o 
   2   4  10     6017.27     5935.98    227.62 o 
   3   4  10     2284.48     2560.24    122.90 o 
   4   4  10      720.61      685.00     61.31 o 
   5   4  10     3570.03     3660.92    209.72 o 
   6   4  10      332.26      271.01     58.33 o 
 -14   1  11       24.84       30.02     18.25 o 
 -13   1  11     6292.22     6175.61    178.06 o 
 -12   1  11     3734.92     3729.54    121.51 o 
 -11   1  11      778.48      893.71     72.64 o 
 -10   1  11     7128.03     6726.18    157.02 o 
  -9   1  11       15.17       22.72     12.31 o 
  -8   1  11     5936.40     5900.76    150.29 o 
  -7   1  11     3980.02     3834.29    101.66 o 
  -6   1  11     8921.68     8583.25    219.00 o 
  -5   1  11    10469.10    11008.34    393.28 o 
  -4   1  11      321.66      323.00     19.88 o 
  -3   1  11    28436.36    30393.90    635.85 o 
  -2   1  11    22369.18    24164.85    478.50 o 
  -1   1  11      790.19      770.23     32.76 o 
   0   1  11     3999.79     4117.05    118.59 o 
   1   1  11      198.54      184.01     18.32 o 
   2   1  11    10051.22    10142.93    234.55 o 
   3   1  11     4797.90     5017.39    128.92 o 
   4   1  11     5140.62     5527.45    192.13 o 
   5   1  11     8683.82     8974.36    188.87 o 
   6   1  11      248.14      297.09     56.53 o 
   7   1  11     5789.05     5779.06    185.73 o 
   8   1  11     3145.54     3219.25     85.20 o 
   9   1  11       62.01       39.29     29.48 o 
  10   1  11     4071.61     3437.14    198.88 o 
  11   1  11        6.57      111.69     63.03 o 
 -13   2  11      589.91      560.75     42.56 o 
 -12   2  11     4320.44     4308.76    128.93 o 
 -11   2  11     1499.13     1605.94     71.24 o 
 -10   2  11     3311.94     3324.67     90.45 o 
  -9   2  11     8413.34     8484.35    194.31 o 
  -8   2  11     1913.55     1964.21     57.43 o 
  -7   2  11     2465.59     2476.04     76.69 o 
  -6   2  11     9037.83     8457.91    197.63 o 
  -5   2  11     2457.66     2397.06     72.51 o 
  -4   2  11     7508.13     7121.63    267.63 o 
  -3   2  11     4061.59     3917.73     99.48 o 
  -2   2  11     5050.37     4987.26    141.61 o 
  -1   2  11    21214.41    21194.35    545.16 o 
   0   2  11      913.32      988.85     38.63 o 
   1   2  11    22053.92    21815.38    530.15 o 
   2   2  11     2824.95     2830.71    130.88 o 
   3   2  11     5776.75     5884.37    251.85 o 
   4   2  11    16424.79    16918.51    438.47 o 
   5   2  11      412.89      495.82     33.53 o 
   6   2  11     6676.84     6876.12    183.93 o 
   7   2  11      943.38     1019.27     54.29 o 
   8   2  11     4381.62     4951.36    143.78 o 
   9   2  11     3875.68     3998.18    181.14 o 
  10   2  11      124.76      170.47     51.38 o 
 -11   3  11      163.96      135.74     33.85 o 
 -10   3  11      785.93      791.76     52.92 o 
  -9   3  11       11.40       30.07     22.77 o 
  -8   3  11     2316.01     2332.39     91.51 o 
  -7   3  11      805.18      846.59     42.22 o 
  -6   3  11      334.58      294.17     29.50 o 
  -5   3  11      218.59      195.61     24.31 o 
  -4   3  11      124.20      117.75     16.19 o 
  -3   3  11     2197.31     2165.41     73.87 o 
  -2   3  11      156.72      167.04     33.63 o 
  -1   3  11        2.48       11.36     15.15 o 
   0   3  11      771.09      789.23     54.16 o 
   1   3  11        3.66       14.91     15.01 o 
   2   3  11     1341.24     1324.61     58.61 o 
   3   3  11     1748.26     1786.30     84.70 o 
   4   3  11       14.70       20.42     12.87 o 
   5   3  11      136.36      156.23     22.89 o 
   6   3  11        6.42      -10.61     25.86 o 
   7   3  11      467.53      471.87     66.70 o 
   8   3  11      293.32      234.46     55.87 o 
  -9   4  11     2129.53     2289.23    158.49 o 
  -8   4  11      604.57      663.32     82.16 o 
  -7   4  11     1736.32     1734.98    127.21 o 
  -6   4  11     3262.93     3339.80    185.33 o 
  -5   4  11      110.08      154.51     31.56 o 
  -4   4  11     1857.10     1769.91    139.44 o 
  -3   4  11      102.57      113.51     39.36 o 
  -2   4  11     1955.14     1935.02     93.18 o 
  -1   4  11     2748.76     2748.97    120.13 o 
   0   4  11      533.38      519.00     47.98 o 
   1   4  11     2163.00     2228.37    109.09 o 
   2   4  11      826.25      784.83    140.99 o 
   3   4  11      454.02      573.36     54.89 o 
   4   4  11     2444.89     2416.54    120.33 o 
   5   4  11       34.53       57.07     36.05 o 
 -14   0  12      165.33       76.80     57.39 o 
 -13   0  12     3796.57     3778.91    132.06 o 
 -12   0  12     1850.82     1881.64     84.70 o 
 -11   0  12     6638.62     6496.83    266.13 o 
 -10   0  12     4595.40     4579.15    195.46 o 
  -9   0  12        2.32       25.87     18.10 o 
  -8   0  12    17238.51    17141.10    547.68 o 
  -7   0  12     5134.79     5097.95    155.24 o 
  -6   0  12     2739.22     2602.25    105.15 o 
  -5   0  12    10138.04     9877.15    361.10 o 
  -4   0  12      209.85      253.65     54.19 o 
  -3   0  12     2234.30     1719.75     88.12 o 
  -2   0  12     5468.75     5837.95    249.61 o 
  -1   0  12      169.40      117.76     14.14 o 
   0   0  12    28858.34    29496.89    873.45 o 
   1   0  12      828.02      762.87     35.71 o 
   2   0  12    20139.99    21211.72    544.06 o 
   3   0  12    14503.32    15374.83    357.60 o 
   4   0  12     1958.30     2112.02    132.01 o 
   5   0  12    23267.51    23906.12    540.58 o 
   6   0  12      566.78      500.49     56.50 o 
   7   0  12     6121.86     6313.40    585.16 o 
   8   0  12     2300.00     2445.42    126.72 o 
   9   0  12     3745.06     2131.45    184.73 o 
  10   0  12     6086.27     5079.85    493.52 o 
  11   0  12      484.89      634.93    167.20 o 
 -14   1  12     2831.20     2900.54     99.79 o 
 -13   1  12      258.85      259.05     29.85 o 
 -12   1  12     2727.93     2608.38     88.31 o 
 -11   1  12     1663.95     1614.55     62.10 o 
 -10   1  12      750.77      696.36     32.93 o 
  -9   1  12     5577.23     5289.68    146.59 o 
  -8   1  12      250.25      240.65     19.80 o 
  -7   1  12     3555.09     3428.61     92.97 o 
  -6   1  12     5934.92     5864.18    144.30 o 
  -5   1  12      619.11      614.66     33.48 o 
  -4   1  12     9167.48     9711.79    240.30 o 
  -3   1  12     6126.43     6435.79    141.67 o 
  -2   1  12    13649.44    14588.41    335.84 o 
  -1   1  12     6634.71     6969.26    338.11 o 
   0   1  12      193.07      219.56     24.70 o 
   1   1  12     3744.54     3898.91     98.47 o 
   2   1  12      723.32      809.65     32.37 o 
   3   1  12     4535.46     4683.04    102.82 o 
   4   1  12     5795.05     6177.75    136.53 o 
   5   1  12      378.77      391.57     50.87 o 
   6   1  12     1734.63     1770.01     58.74 o 
   7   1  12     1406.13     1424.99     50.14 o 
   8   1  12     1218.80     1136.07    131.22 o 
   9   1  12     1920.38     1969.47     91.26 o 
  10   1  12       19.08      -34.26     29.74 o 
 -13   2  12      323.86      346.93     32.37 o 
 -12   2  12      167.05      198.94     25.86 o 
 -11   2  12      701.71      729.22     36.14 o 
 -10   2  12      109.95      144.88     21.69 o 
  -9   2  12        1.83       24.40     10.85 o 
  -8   2  12     2535.79     2547.63     80.30 o 
  -7   2  12     1442.43     1430.67     49.12 o 
  -6   2  12      242.36      257.44     19.60 o 
  -5   2  12     3287.32     3368.46    104.04 o 
  -4   2  12      918.91      885.75     44.23 o 
  -3   2  12     1957.80     1990.61     60.03 o 
  -2   2  12      320.45      347.52     29.41 o 
  -1   2  12     1528.15     1607.64     75.83 o 
   0   2  12     1831.98     1785.65     87.22 o 
   1   2  12      704.47      682.84     62.23 o 
   2   2  12     1417.11     1440.66    117.52 o 
   3   2  12     1403.66     1503.18     64.81 o 
   4   2  12       91.59      110.64     21.17 o 
   5   2  12      722.97      760.97     38.34 o 
   6   2  12       58.04       42.05     16.40 o 
   7   2  12      143.28      145.13     25.46 o 
   8   2  12      653.07      707.10     60.62 o 
   9   2  12      181.41      212.96     39.42 o 
 -11   3  12     4134.40     4242.47    152.44 o 
 -10   3  12      837.22      866.49     55.81 o 
  -9   3  12     7727.99     7869.31    240.15 o 
  -8   3  12      543.93      554.93     41.46 o 
  -7   3  12     8529.99     8602.55    248.52 o 
  -6   3  12     6276.79     6019.92    181.55 o 
  -5   3  12     2496.16     2384.38     87.63 o 
  -4   3  12     8844.59     8968.74    212.87 o 
  -3   3  12     3766.57     3703.05    119.23 o 
  -2   3  12     7983.41     7706.86    209.48 o 
  -1   3  12     7787.17     7516.70    263.29 o 
   0   3  12      183.52      194.23     26.83 o 
   1   3  12     6538.16     6399.96    188.41 o 
   2   3  12     2355.63     2302.50     85.67 o 
   3   3  12     7299.41     7250.20    248.85 o 
   4   3  12     7940.04     8260.85    231.65 o 
   5   3  12      901.97      855.61     82.65 o 
   6   3  12     5382.37     5478.13    278.18 o 
   7   3  12     1914.30     1968.53    134.87 o 
   8   3  12     1904.42     2302.51    154.27 o 
  -8   4  12     1477.66     1537.49    122.22 o 
  -7   4  12     1004.65     1055.74     71.89 o 
  -6   4  12      361.26      408.81     45.20 o 
  -5   4  12     3178.01     3270.71    141.27 o 
  -4   4  12       39.62       24.60     30.64 o 
  -3   4  12     3699.72     3603.15    234.95 o 
  -2   4  12     2389.74     2375.12    108.08 o 
  -1   4  12      895.03      912.32     61.50 o 
   0   4  12     5654.90     5596.24    213.11 o 
   1   4  12      330.30      342.19     43.12 o 
   2   4  12     2858.61     3001.91    137.17 o 
   3   4  12      913.26      936.81     96.99 o 
   4   4  12      338.15      364.59     48.70 o 
   5   4  12     3834.56     4141.57    181.01 o 
 -14   1  13      113.96       96.11     24.87 o 
 -13   1  13     5126.15     5042.44    148.81 o 
 -12   1  13     1032.49      982.37     48.86 o 
 -11   1  13     2368.32     2208.98     77.91 o 
 -10   1  13     6468.47     6288.30    148.65 o 
  -9   1  13      699.68      723.34     54.43 o 
  -8   1  13    15775.13    15176.27    353.18 o 
  -7   1  13     2926.80     2937.24     82.06 o 
  -6   1  13     1970.94     1963.95     62.26 o 
  -5   1  13     8639.56     8479.99    235.84 o 
  -4   1  13      804.59      911.80     46.64 o 
  -3   1  13     9508.22     9533.48    249.40 o 
  -2   1  13     8228.54     8638.88    205.68 o 
  -1   1  13    10397.83    11660.30    248.89 o 
   0   1  13     5802.40     5914.83    155.89 o 
   1   1  13      256.35      282.42     32.93 o 
   2   1  13    13720.66    14535.94    288.03 o 
   3   1  13     7113.52     7426.42    169.43 o 
   4   1  13     2978.19     3047.14    130.50 o 
   5   1  13     7352.38     8160.51    176.30 o 
   6   1  13      108.00      167.74     20.78 o 
   7   1  13     3324.83     3392.13    156.30 o 
   8   1  13     2325.64     2499.61     89.91 o 
   9   1  13      975.42      522.40     72.74 o 
  10   1  13     3294.71     2681.96    171.17 o 
 -13   2  13      998.27     1056.08     58.02 o 
 -12   2  13     5979.80     6077.75    225.01 o 
 -11   2  13     3838.17     3912.95    110.46 o 
 -10   2  13     1469.99     1533.05     56.80 o 
  -9   2  13     8463.01     8382.17    203.28 o 
  -8   2  13     3671.44     3429.77    110.26 o 
  -7   2  13     7782.15     7549.86    182.14 o 
  -6   2  13     6888.53     7055.91    199.62 o 
  -5   2  13      388.49      388.81     52.63 o 
  -4   2  13     7167.74     7059.00    396.44 o 
  -3   2  13     1540.87     1528.05     63.20 o 
  -2   2  13     8083.36     7997.31    206.28 o 
  -1   2  13    13026.66    12662.57    315.34 o 
   0   2  13      216.75      232.16     22.27 o 
   1   2  13     8881.36     8599.96    224.58 o 
   2   2  13     3294.98     3048.50     94.60 o 
   3   2  13     4805.09     4920.91    228.50 o 
   4   2  13     9554.68     9253.02    288.19 o 
   5   2  13      118.86       97.31     17.77 o 
   6   2  13     5940.58     6615.68    193.82 o 
   7   2  13     1596.45     1636.63     75.54 o 
   8   2  13     4778.89     5202.72    221.51 o 
   9   2  13     3790.28     4223.68    190.00 o 
 -11   3  13       28.81       29.29     21.46 o 
 -10   3  13       78.47      106.61     25.07 o 
  -9   3  13      365.54      397.70     38.99 o 
  -8   3  13     1629.08     1497.36     83.48 o 
  -7   3  13        1.71       -0.07     13.54 o 
  -6   3  13       98.16       99.58     21.16 o 
  -5   3  13      406.44      437.75     34.50 o 
  -4   3  13      185.53      215.00     23.37 o 
  -3   3  13     2309.11     2159.05     99.26 o 
  -2   3  13     1017.28      989.62     58.94 o 
  -1   3  13       31.57       16.99     16.41 o 
   0   3  13      565.18      540.73     46.65 o 
   1   3  13       31.98       60.67     16.51 o 
   2   3  13     1478.61     1463.02     63.76 o 
   3   3  13      358.61      331.92     32.89 o 
   4   3  13      337.24      371.80     31.68 o 
   5   3  13     1624.24     1623.02    115.97 o 
   6   3  13      109.68      104.79     38.58 o 
   7   3  13      279.52      320.21     57.84 o 
  -8   4  13      704.64      851.94     67.53 o 
  -7   4  13     1984.00     1825.46     97.74 o 
  -6   4  13     1126.18     1128.89     71.95 o 
  -5   4  13       47.66       54.58     22.98 o 
  -4   4  13     2736.46     2693.42    190.60 o 
  -3   4  13      628.09      654.54     82.79 o 
  -2   4  13     3102.02     2895.82    126.27 o 
  -1   4  13     2246.99     2274.54    107.89 o 
   0   4  13      375.52      427.94     92.28 o 
   1   4  13     4231.12     4172.66    172.89 o 
   2   4  13      964.40     1019.36     80.30 o 
   3   4  13     1573.46     1539.70     90.64 o 
   4   4  13     1222.87     1261.64    104.83 o 
 -14   0  14        3.93       22.93     20.31 o 
 -13   0  14     8043.06     7993.09    281.41 o 
 -12   0  14     4998.03     5026.82    251.50 o 
 -11   0  14     7012.68     6586.68    269.77 o 
 -10   0  14    11999.82    11188.20    418.64 o 
  -9   0  14       57.63       35.08     20.39 o 
  -8   0  14    13714.60    13210.09    485.25 o 
  -7   0  14     8813.69     8589.75    245.18 o 
  -6   0  14     8424.10     8305.34    310.55 o 
  -5   0  14    12329.97    12012.90    436.83 o 
  -4   0  14      333.78      283.11     27.40 o 
  -3   0  14    34130.02    36847.02   1276.30 o 
  -2   0  14    15069.75    17754.40    793.00 o 
  -1   0  14     8002.53     8255.26    238.01 o 
   0   0  14    30653.31    32931.68    901.04 o 
   1   0  14     2529.04     2744.33     88.75 o 
   2   0  14     8525.76     8843.73    217.05 o 
   3   0  14     3019.45     3066.50    102.35 o 
   4   0  14      772.76      788.45     66.89 o 
   5   0  14    13094.14    13843.14    326.90 o 
   6   0  14      605.52      735.25     64.46 o 
   7   0  14     6108.39     4805.39    317.46 o 
   8   0  14     6440.65     6837.51    421.69 o 
   9   0  14     1947.77      842.68    191.66 o 
  10   0  14     6528.68     4715.08    473.00 o 
 -14   1  14     3338.11     3436.66    131.13 o 
 -13   1  14       88.76       87.19     32.14 o 
 -12   1  14      930.40      923.58     47.64 o 
 -11   1  14     1077.33     1022.76     47.44 o 
 -10   1  14      451.87      514.39     40.49 o 
  -9   1  14     5152.94     5008.87    139.72 o 
  -8   1  14      235.00      256.75     22.06 o 
  -7   1  14     5590.29     5609.97    142.41 o 
  -6   1  14      541.68      538.15     30.70 o 
  -5   1  14      166.98      185.39     19.46 o 
  -4   1  14     4851.73     4798.48    119.68 o 
  -3   1  14        4.67       13.63      7.12 o 
  -2   1  14     1910.41     1994.57     54.41 o 
  -1   1  14     1003.93      936.25     29.79 o 
   0   1  14        3.10        1.69      6.06 o 
   1   1  14     1828.49     1871.89     56.94 o 
   2   1  14     2455.88     2525.45     65.04 o 
   3   1  14     5364.12     5538.60    176.73 o 
   4   1  14     3152.78     3319.14     83.47 o 
   5   1  14      231.09      235.21     31.90 o 
   6   1  14     4154.10     4274.94    207.08 o 
   7   1  14      316.32      414.43     31.08 o 
   8   1  14      991.01      632.02     79.96 o 
   9   1  14      764.96      723.14     84.96 o 
  10   1  14      252.57       98.19     46.00 o 
 -13   2  14      602.55      633.80     42.27 o 
 -12   2  14      260.96      304.63     30.07 o 
 -11   2  14      112.91      139.06     19.89 o 
 -10   2  14      556.08      561.73     30.60 o 
  -9   2  14      456.20      471.60     28.14 o 
  -8   2  14      496.10      483.46     33.70 o 
  -7   2  14      483.76      502.28     35.91 o 
  -6   2  14      783.61      784.30     43.93 o 
  -5   2  14      175.44      177.06     27.50 o 
  -4   2  14        1.52       20.65     22.42 o 
  -3   2  14     3951.33     4120.32    185.41 o 
  -2   2  14      532.18      535.82     27.67 o 
  -1   2  14      155.58      181.41     22.15 o 
   0   2  14     2097.28     2041.73     71.87 o 
   1   2  14     1003.18     1008.72     48.92 o 
   2   2  14     1224.75     1307.77     52.02 o 
   3   2  14      470.37      468.38     51.25 o 
   4   2  14      473.44      417.46     38.62 o 
   5   2  14      976.80      983.36     45.85 o 
   6   2  14      388.63      454.63     52.08 o 
   7   2  14     1122.54     1214.62     79.96 o 
   8   2  14      362.52      410.53     49.68 o 
   9   2  14      204.47      191.07     40.29 o 
 -11   3  14     2715.97     2878.06    114.97 o 
 -10   3  14     1127.61      922.33     58.54 o 
  -9   3  14     8874.06     8915.38    318.57 o 
  -8   3  14       97.97      148.26     30.97 o 
  -7   3  14     8036.87     7932.07    233.12 o 
  -6   3  14     3586.14     3653.17    123.58 o 
  -5   3  14      211.90      207.24     26.63 o 
  -4   3  14    11148.72    11031.50    469.77 o 
  -3   3  14     1226.30     1264.86     63.03 o 
  -2   3  14     7427.07     6993.97    248.85 o 
  -1   3  14     4294.57     4156.90    162.50 o 
   0   3  14      928.50     1018.67     62.11 o 
   1   3  14     6189.09     6174.56    184.67 o 
   2   3  14     1067.18      986.40     50.93 o 
   3   3  14     6243.23     6618.67    199.84 o 
   4   3  14     3303.33     3435.52    140.87 o 
   5   3  14       11.97       -1.19     25.72 o 
   6   3  14     4609.29     4834.49    253.72 o 
   7   3  14     1753.04     1896.84    134.24 o 
  -8   4  14     3846.34     3824.44    166.17 o 
  -7   4  14     2715.93     2737.62    137.40 o 
  -6   4  14     1436.95     1513.78    117.27 o 
  -5   4  14     5155.11     4985.40    196.25 o 
  -4   4  14      143.96      182.10     52.36 o 
  -3   4  14     2058.38     2047.51     97.94 o 
  -2   4  14     1924.57     1950.82     96.37 o 
  -1   4  14      985.45      940.11     75.87 o 
   0   4  14     5362.44     5283.99    206.11 o 
   1   4  14      152.31      110.28     29.86 o 
   2   4  14     2811.83     2791.35    131.82 o 
   3   4  14     2928.68     3026.00    141.75 o 
   4   4  14      616.69      626.62    106.58 o 
 -14   1  15        1.90       -3.26     17.68 o 
 -13   1  15     5764.14     5637.98    161.25 o 
 -12   1  15      834.34      890.08     50.60 o 
 -11   1  15     1883.88     1900.30     70.82 o 
 -10   1  15     6782.47     6506.90    211.24 o 
  -9   1  15      846.08      855.77     42.94 o 
  -8   1  15    15462.14    15049.92    352.81 o 
  -7   1  15     2487.25     2427.20     71.41 o 
  -6   1  15     3249.31     3256.24    104.37 o 
  -5   1  15     9720.32     9780.68    272.34 o 
  -4   1  15      101.38      147.51     17.11 o 
  -3   1  15     9834.74     9755.77    229.29 o 
  -2   1  15     1654.40     1555.16     45.76 o 
  -1   1  15     2196.36     2294.10     76.05 o 
   0   1  15     4528.12     4544.73    114.46 o 
   1   1  15        1.24        4.92      8.79 o 
   2   1  15     4292.14     4318.83    101.06 o 
   3   1  15     5525.49     5898.04    140.64 o 
   4   1  15     3453.71     3696.65    188.50 o 
   5   1  15     4656.52     5037.68    119.10 o 
   6   1  15     1506.28     1464.10     50.33 o 
   7   1  15     2213.08     1747.02    131.32 o 
   8   1  15     1792.47     1912.47     90.64 o 
   9   1  15      782.47      472.50     71.62 o 
 -13   2  15      337.79      373.66     36.85 o 
 -12   2  15     3717.43     3753.47    117.97 o 
 -11   2  15     4788.02     4835.22    122.64 o 
 -10   2  15      302.82      350.69     26.28 o 
  -9   2  15     7598.45     7424.26    173.62 o 
  -8   2  15      842.14      906.98     42.52 o 
  -7   2  15    10080.15    10013.17    276.86 o 
  -6   2  15     8674.56     8970.50    249.53 o 
  -5   2  15     1063.94     1044.47     63.53 o 
  -4   2  15    14618.14    14222.26    590.59 o 
  -3   2  15        6.14        5.03     12.57 o 
  -2   2  15    13176.21    12584.82    333.70 o 
  -1   2  15    14793.09    14866.65    368.52 o 
   0   2  15       76.44       72.23     14.88 o 
   1   2  15    12851.86    12971.27    328.97 o 
   2   2  15      313.26      396.48     50.22 o 
   3   2  15     7626.50     7542.57    312.00 o 
   4   2  15     5860.95     5980.60    192.09 o 
   5   2  15        1.60        3.63     13.22 o 
   6   2  15     9539.06    10313.64    345.42 o 
   7   2  15      491.63      565.31     56.82 o 
   8   2  15     3180.52     3636.21    170.91 o 
 -11   3  15      157.08      196.47     33.45 o 
 -10   3  15      938.58     1009.81     72.41 o 
  -9   3  15      114.33      174.86     40.24 o 
  -8   3  15      816.72      822.55     61.15 o 
  -7   3  15      702.41      685.07     56.00 o 
  -6   3  15      401.48      407.63     36.09 o 
  -5   3  15       54.24       84.72     19.56 o 
  -4   3  15       18.29       34.70     19.51 o 
  -3   3  15     1172.10     1125.86     50.16 o 
  -2   3  15      190.83      195.33     64.45 o 
  -1   3  15      106.90      131.59     26.93 o 
   0   3  15      219.23      222.07     41.47 o 
   1   3  15      260.05      259.45     28.62 o 
   2   3  15        9.98       19.35     14.90 o 
   3   3  15      245.77      315.10     33.27 o 
   4   3  15       12.81       20.18     20.95 o 
   5   3  15      379.97      354.43     60.37 o 
   6   3  15       48.65       77.10     38.02 o 
   7   3  15       60.10       59.32     35.98 o 
  -8   4  15      301.45      336.38     68.17 o 
  -7   4  15      943.46     1089.43     74.49 o 
  -6   4  15      937.15      966.46    119.06 o 
  -5   4  15       89.65      162.21     47.58 o 
  -4   4  15     4113.76     3801.27    250.84 o 
  -3   4  15      793.94      716.51     88.73 o 
  -2   4  15     1699.92     1617.67     86.79 o 
  -1   4  15     1452.39     1524.47     85.43 o 
   0   4  15        4.75      -11.48     18.43 o 
   1   4  15     3484.26     3436.73    150.44 o 
   2   4  15      575.69      575.01     69.02 o 
   3   4  15      714.08      716.70     64.56 o 
 -14   0  16      100.07      102.04     32.65 o 
 -13   0  16     8995.01     8724.78    471.30 o 
 -12   0  16     4294.60     4096.25    215.14 o 
 -11   0  16     1229.96     1125.67     86.85 o 
 -10   0  16     8278.26     7714.40    300.75 o 
  -9   0  16      460.62      489.28     52.94 o 
  -8   0  16     5961.32     5975.55    312.38 o 
  -7   0  16    13004.33    12407.20    347.64 o 
  -6   0  16     8393.15     8423.39    335.13 o 
  -5   0  16    14001.54    13627.89    489.81 o 
  -4   0  16      109.38      164.73     45.39 o 
  -3   0  16    32010.82    33535.71   1161.75 o 
  -2   0  16     5849.69     5793.48    221.10 o 
  -1   0  16     5082.67     5071.33    154.09 o 
   0   0  16    16856.24    17664.62    491.12 o 
   1   0  16      280.41      271.23     24.19 o 
   2   0  16    10808.74    11168.28    269.71 o 
   3   0  16     1495.94     1316.41     53.24 o 
   4   0  16     4355.30     4906.00    247.60 o 
   5   0  16     9283.68     9499.18    266.47 o 
   6   0  16       78.58      124.13     63.26 o 
   7   0  16    12039.90     9449.28    811.97 o 
   8   0  16     1154.54     1638.56    255.76 o 
   9   0  16     1175.69      651.80    180.20 o 
 -14   1  16     2104.53     2100.46     85.81 o 
 -13   1  16      163.82      165.69     26.46 o 
 -12   1  16     1580.58     1622.46     72.47 o 
 -11   1  16     2005.76     1965.19    104.57 o 
 -10   1  16     1365.67     1506.10     72.44 o 
  -9   1  16    10632.12    10378.50    266.04 o 
  -8   1  16      166.53      168.18     19.07 o 
  -7   1  16     5987.62     6093.27    154.36 o 
  -6   1  16     2763.42     2768.40     92.50 o 
  -5   1  16      909.33      878.69     40.78 o 
  -4   1  16     5758.73     5834.56    167.91 o 
  -3   1  16       52.41       50.35     10.07 o 
  -2   1  16     4938.20     5030.27    120.06 o 
  -1   1  16     2415.66     2639.58    131.17 o 
   0   1  16      496.24      500.52     26.37 o 
   1   1  16     5043.96     5282.76    130.82 o 
   2   1  16      369.34      441.09     40.73 o 
   3   1  16     1034.49     1110.24     42.68 o 
   4   1  16     2284.97     2496.20     69.29 o 
   5   1  16        9.37       15.25     11.97 o 
   6   1  16     1338.28     1424.52     83.61 o 
   7   1  16     1520.12     1566.05    112.94 o 
   8   1  16      103.75       60.11     28.51 o 
   9   1  16     1735.15     1273.54    113.42 o 
 -13   2  16     1069.32     1058.37     54.38 o 
 -12   2  16      740.86      719.99     43.31 o 
 -11   2  16      476.16      563.71     32.46 o 
 -10   2  16     2591.32     2626.18     75.88 o 
  -9   2  16        0.66        1.73      9.75 o 
  -8   2  16      849.83      845.84     49.35 o 
  -7   2  16       12.36       16.28     12.72 o 
  -6   2  16     1214.30     1256.41     64.82 o 
  -5   2  16      584.99      645.81     85.01 o 
  -4   2  16        4.12       -3.91     16.05 o 
  -3   2  16     2851.83     2792.50    254.67 o 
  -2   2  16     1363.97     1370.61     50.52 o 
  -1   2  16      376.33      379.94     42.99 o 
   0   2  16     2071.94     2027.83     74.46 o 
   1   2  16      404.69      426.06     29.72 o 
   2   2  16     1778.76     1820.21     66.45 o 
   3   2  16        8.58       14.20     14.98 o 
   4   2  16      148.45      168.97     26.10 o 
   5   2  16      455.89      565.81     75.10 o 
   6   2  16       14.89        7.01     26.64 o 
   7   2  16      675.38      696.89     85.99 o 
   8   2  16      406.20      415.61     50.70 o 
 -11   3  16     1312.82     1485.65     92.57 o 
 -10   3  16      980.58     1084.47     74.14 o 
  -9   3  16     8500.18     8388.85    304.48 o 
  -8   3  16       35.59       59.83     24.46 o 
  -7   3  16     4983.44     5064.87    197.89 o 
  -6   3  16     7029.90     7261.20    216.92 o 
  -5   3  16      480.82      449.91     43.54 o 
  -4   3  16    10333.02    10073.19    344.37 o 
  -3   3  16       48.72       24.00     14.44 o 
  -2   3  16     5368.60     5027.34    188.98 o 
  -1   3  16     3414.72     3217.00    135.18 o 
   0   3  16      746.29      749.06     73.13 o 
   1   3  16     7668.94     7728.39    278.34 o 
   2   3  16     1028.92     1018.21     52.91 o 
   3   3  16     2685.84     2812.02    104.33 o 
   4   3  16     5791.77     5767.55    225.66 o 
   5   3  16      102.34      101.42     42.31 o 
   6   3  16     4567.55     4366.13    236.57 o 
  -7   4  16     2088.37     2105.88    110.52 o 
  -6   4  16     1596.58     1547.24     89.23 o 
  -5   4  16     3411.59     3442.20    234.95 o 
  -4   4  16       31.93       29.80     32.33 o 
  -3   4  16     2785.11     2683.13    120.66 o 
  -2   4  16     2024.93     1891.95     96.84 o 
  -1   4  16     1080.99     1064.87     69.95 o 
   0   4  16     4261.97     4139.02    173.04 o 
   1   4  16       72.78       76.23     28.79 o 
   2   4  16     2849.26     2768.10    133.39 o 
   3   4  16      939.29      896.85     91.93 o 
 -14   1  17      137.60      216.73     46.61 o 
 -13   1  17     2432.35     2385.88     88.16 o 
 -12   1  17      638.47      668.45     44.71 o 
 -11   1  17     1134.04     1142.58     84.45 o 
 -10   1  17     2347.79     2253.67     95.29 o 
  -9   1  17      297.21      259.83     28.88 o 
  -8   1  17    12402.64    12404.17    296.36 o 
  -7   1  17      501.30      504.87     28.04 o 
  -6   1  17     2567.33     2586.08     88.69 o 
  -5   1  17    13460.14    13588.67    371.11 o 
  -4   1  17      114.84      109.99     15.55 o 
  -3   1  17     8987.20     9069.20    214.93 o 
  -2   1  17      213.96      228.91     26.38 o 
  -1   1  17     3377.01     3459.31    112.04 o 
   0   1  17     7873.30     8041.53    193.06 o 
   1   1  17      157.70      183.05     28.29 o 
   2   1  17     6822.59     7284.72    158.07 o 
   3   1  17     1961.08     2134.27     59.66 o 
   4   1  17     2446.52     2613.08     72.31 o 
   5   1  17     6429.23     6904.22    232.69 o 
   6   1  17      415.47      429.30     35.95 o 
   7   1  17     1912.26     1867.80     88.99 o 
   8   1  17     1317.14     1208.36    109.76 o 
 -13   2  17      709.21      764.62     57.21 o 
 -12   2  17     5678.42     5812.13    166.03 o 
 -11   2  17     8393.21     8477.56    240.51 o 
 -10   2  17      464.13      448.90     33.56 o 
  -9   2  17     8576.57     8389.82    192.38 o 
  -8   2  17      677.90      671.46     69.14 o 
  -7   2  17     7280.46     7471.34    215.90 o 
  -6   2  17    17915.65    16809.44    692.66 o 
  -5   2  17     1903.64     2046.88    118.31 o 
  -4   2  17    11478.53    11306.57    483.21 o 
  -3   2  17     1195.49      973.78    119.90 o 
  -2   2  17     9811.09     9220.32    288.06 o 
  -1   2  17    13943.32    13533.19    340.29 o 
   0   2  17      152.34      145.43     19.45 o 
   1   2  17    10469.17    10651.15    274.28 o 
   2   2  17       84.35      126.71     27.30 o 
   3   2  17     3212.56     3193.17    101.78 o 
   4   2  17     5127.54     5214.04    227.19 o 
   5   2  17      434.23      539.37     47.82 o 
   6   2  17     5916.16     5885.47    367.33 o 
   7   2  17      831.33      880.31     90.59 o 
 -11   3  17      127.79      116.59     35.39 o 
 -10   3  17      536.63      592.92     59.39 o 
  -9   3  17       12.95       61.51     27.32 o 
  -8   3  17      514.05      510.95     51.10 o 
  -7   3  17      239.40      260.47     38.68 o 
  -6   3  17      546.39      578.31     51.56 o 
  -5   3  17      142.14      165.48     31.10 o 
  -4   3  17      168.12      215.66     32.21 o 
  -3   3  17     1253.37     1133.51     65.53 o 
  -2   3  17       12.15       25.97     18.54 o 
  -1   3  17     3000.93     2948.86    127.76 o 
   0   3  17      519.43      447.98     45.57 o 
   1   3  17      188.35      217.86     49.27 o 
   2   3  17      240.54      321.44     33.62 o 
   3   3  17        4.65       12.27     21.37 o 
   4   3  17      440.29      413.33     49.70 o 
   5   3  17      267.33      319.36     46.28 o 
   6   3  17       32.82       19.74     21.85 o 
  -7   4  17     1233.39     1330.10     84.09 o 
  -6   4  17     1235.82     1378.07     84.22 o 
  -5   4  17     1407.44     1282.79    123.98 o 
  -4   4  17     3729.18     3366.86    233.34 o 
  -3   4  17      121.83      129.82     30.01 o 
  -2   4  17     1660.05     1570.85     86.35 o 
  -1   4  17     1530.89     1415.04     83.01 o 
   0   4  17      289.22      277.38     42.33 o 
   1   4  17     2663.61     2418.72    119.87 o 
   2   4  17      138.30      121.73     35.00 o 
 -14   0  18      200.84      184.13     39.45 o 
 -13   0  18     7484.51     7187.93    297.18 o 
 -12   0  18     3241.75     3369.21    185.54 o 
 -11   0  18     5102.99     5029.48    217.92 o 
 -10   0  18    12611.15    12150.30    457.30 o 
  -9   0  18     1589.60     1491.22     87.09 o 
  -8   0  18    27733.55    27716.70    978.23 o 
  -7   0  18     8023.74     8030.19    306.92 o 
  -6   0  18     9091.45     9646.99    358.46 o 
  -5   0  18    24389.96    24389.44    857.68 o 
  -4   0  18     2540.84     2836.67    143.23 o 
  -3   0  18    10826.47    12173.74    916.52 o 
  -2   0  18     7366.56     7496.61    281.27 o 
  -1   0  18    10096.30    10584.44    301.37 o 
   0   0  18    21642.67    22728.57    625.10 o 
   1   0  18        1.87       26.50     12.47 o 
   2   0  18    22371.04    23502.70    760.30 o 
   3   0  18     2656.81     2629.47    145.15 o 
   4   0  18     1613.90     1603.70    135.85 o 
   5   0  18     9625.70    10238.78    510.16 o 
   6   0  18       14.19       39.15    106.62 o 
   7   0  18     4972.88     3830.23    425.98 o 
   8   0  18     1411.68     1416.60    252.03 o 
 -13   1  18        1.55        9.56     16.88 o 
 -12   1  18      796.14      848.56     58.19 o 
 -11   1  18      611.88      565.81     45.70 o 
 -10   1  18       78.28      120.58     51.79 o 
  -9   1  18      925.51      943.03     49.42 o 
  -8   1  18      628.86      638.50     34.18 o 
  -7   1  18      499.17      542.05     48.88 o 
  -6   1  18     4564.29     4754.47    155.87 o 
  -5   1  18      112.26      133.47     18.06 o 
  -4   1  18     4601.77     4558.38    136.65 o 
  -3   1  18      428.30      451.52     23.16 o 
  -2   1  18     5847.50     5812.08    154.51 o 
  -1   1  18     2113.94     2165.90     75.86 o 
   0   1  18     1468.94     1496.05     50.51 o 
   1   1  18     2122.05     2182.95     67.30 o 
   2   1  18      148.94      145.52     17.06 o 
   3   1  18      980.20     1012.50     60.08 o 
   4   1  18     1554.99     1710.19     55.35 o 
   5   1  18      367.22      427.57     85.58 o 
   6   1  18     1347.51     1402.92    112.57 o 
   7   1  18      312.36      317.75     39.66 o 
   8   1  18      829.12      632.17     83.71 o 
 -12   2  18       62.70       53.94     18.89 o 
 -11   2  18      503.37      498.04     39.51 o 
 -10   2  18      824.01      840.69     37.86 o 
  -9   2  18      204.54      214.28     28.02 o 
  -8   2  18      427.89      491.02     36.64 o 
  -7   2  18     1286.45     1438.88     82.79 o 
  -6   2  18       20.00       42.75     59.60 o 
  -5   2  18     2544.77     2500.92    136.49 o 
  -4   2  18        0.04        3.32     17.22 o 
  -3   2  18      612.83      654.37    155.85 o 
  -2   2  18       43.40       54.74     18.11 o 
  -1   2  18     2042.23     1995.82     69.22 o 
   0   2  18      630.98      592.40     34.66 o 
   1   2  18      174.64      219.62     23.59 o 
   2   2  18     1092.43     1156.26     51.82 o 
   3   2  18      310.43      310.71     31.24 o 
   4   2  18       14.85       36.55     16.22 o 
   5   2  18      760.93      747.95     64.24 o 
   6   2  18       46.11       74.47     37.71 o 
   7   2  18      619.28      623.15     76.75 o 
 -10   3  18      933.41      959.35    112.17 o 
  -9   3  18     5883.51     5906.69    230.43 o 
  -8   3  18      328.33      346.55     45.30 o 
  -7   3  18     4549.21     4904.39    194.46 o 
  -6   3  18     3493.50     3525.90    149.09 o 
  -5   3  18      557.92      585.62     50.94 o 
  -4   3  18     4268.39     4215.50    308.82 o 
  -3   3  18      422.68      378.65     39.87 o 
  -2   3  18     3004.24     2807.05    121.84 o 
  -1   3  18     5769.87     5471.36    207.78 o 
   0   3  18      453.25      480.21     46.50 o 
   1   3  18     7304.58     7510.91    274.60 o 
   2   3  18     1304.04     1319.70     79.66 o 
   3   3  18     2799.44     2831.10    131.71 o 
   4   3  18     4159.24     4142.60    176.29 o 
   5   3  18      636.57      640.93     68.70 o 
  -6   4  18     2480.14     2545.62    193.84 o 
  -5   4  18     6477.29     6376.20    385.36 o 
  -4   4  18      138.12      120.25     46.18 o 
  -3   4  18     8810.35     7920.98    285.79 o 
  -2   4  18     2132.08     2089.62    218.54 o 
  -1   4  18     1893.40     1870.94     99.89 o 
   0   4  18     3846.33     3974.78    175.46 o 
   1   4  18       29.08       36.58     26.44 o 
 -13   1  19     3076.23     3289.90    110.55 o 
 -12   1  19     1253.18     1178.39    106.33 o 
 -11   1  19     3012.27     3078.92    126.33 o 
 -10   1  19     8097.44     8163.52    330.76 o 
  -9   1  19      556.17      565.52     41.06 o 
  -8   1  19     2896.00     2984.96     87.95 o 
  -7   1  19     2280.63     2291.46     97.94 o 
  -6   1  19      426.13      507.78     42.73 o 
  -5   1  19     5608.51     5674.67    167.60 o 
  -4   1  19       29.88       24.50     12.89 o 
  -3   1  19     9120.36     9238.32    246.85 o 
  -2   1  19     3618.55     3754.92    107.16 o 
  -1   1  19     3267.94     3245.81    116.43 o 
   0   1  19    18344.04    18857.04    416.38 o 
   1   1  19     1802.07     1933.87     62.56 o 
   2   1  19     2533.68     2638.98     69.90 o 
   3   1  19     2112.86     2215.75     63.06 o 
   4   1  19      554.08      571.29     50.35 o 
   5   1  19     4418.28     4655.76    196.23 o 
   6   1  19      331.33       65.85     45.13 o 
   7   1  19     1925.63     1909.56    131.96 o 
   8   1  19     1733.73     1573.32    128.71 o 
 -12   2  19     5410.55     5590.64    162.07 o 
 -11   2  19     3242.02     3079.14    134.49 o 
 -10   2  19     2153.21     2193.31     68.60 o 
  -9   2  19     4017.89     4277.88    140.07 o 
  -8   2  19      183.10      171.05     37.76 o 
  -7   2  19    12991.70    13583.67    429.22 o 
  -6   2  19     7632.33     7531.56    400.61 o 
  -5   2  19     4672.65     4831.16    233.41 o 
  -4   2  19    11973.79    11583.52    502.07 o 
  -3   2  19       90.51      115.22     29.09 o 
  -2   2  19     9319.53     8956.18    308.77 o 
  -1   2  19     6254.15     5930.79    196.74 o 
   0   2  19     5460.04     5305.25    193.78 o 
   1   2  19     8381.65     8669.18    232.56 o 
   2   2  19      125.87      125.78     23.43 o 
   3   2  19     6890.76     7305.68    326.20 o 
   4   2  19     2206.36     2396.15    103.35 o 
   5   2  19     1239.94     1277.16     78.06 o 
   6   2  19     6742.82     6832.58    988.34 o 
 -10   3  19      205.01      230.62     56.30 o 
  -9   3  19        6.65       -6.03     21.31 o 
  -8   3  19      587.39      645.55     59.67 o 
  -7   3  19       89.39       64.59     47.93 o 
  -6   3  19        9.74        3.67     19.68 o 
  -5   3  19     2535.89     2613.29    150.72 o 
  -4   3  19     2280.75     2326.67    110.10 o 
  -3   3  19        5.67       20.29     18.60 o 
  -2   3  19      548.43      543.67     48.04 o 
  -1   3  19      150.32      140.04     29.49 o 
   0   3  19      433.66      423.70     45.14 o 
   1   3  19      167.06      207.92     35.70 o 
   2   3  19      630.21      665.09     58.45 o 
   3   3  19      164.50      100.64     30.36 o 
   4   3  19      492.69      438.91     51.60 o 
  -6   4  19     1342.37     1315.05    130.87 o 
  -5   4  19      594.38      575.75     87.08 o 
  -4   4  19     1948.94     1972.47    166.01 o 
  -3   4  19      633.62      606.25    114.31 o 
  -2   4  19      878.26      855.84     65.78 o 
  -1   4  19     1569.83     1406.55     83.75 o 
   0   4  19      257.38      328.06     46.51 o 
 -13   0  20    10238.18     9992.43    679.79 o 
 -12   0  20     2318.62     2211.71    207.65 o 
 -11   0  20     2547.22     2591.29    135.16 o 
 -10   0  20     2613.49     2502.02    172.43 o 
  -9   0  20     2048.12     2324.76    236.40 o 
  -8   0  20     3910.33     3639.48    195.49 o 
  -7   0  20     2562.12     2660.54    143.59 o 
  -6   0  20     9683.19    10233.36    383.90 o 
  -5   0  20    18940.74    19385.85    684.72 o 
  -4   0  20      169.03      251.04     32.34 o 
  -3   0  20     9550.24     9994.01    365.87 o 
  -2   0  20     6914.70     7140.73    269.33 o 
  -1   0  20     5203.32     5474.56    168.96 o 
   0   0  20     6931.42     7326.42    228.80 o 
   1   0  20     5448.51     5800.72    292.89 o 
   2   0  20     4166.06     4618.68    204.76 o 
   3   0  20      227.51      289.05     43.45 o 
   4   0  20     5749.59     6298.75    924.67 o 
   5   0  20     5094.34     5044.63    529.79 o 
   6   0  20       10.27      100.15    120.04 o 
   7   0  20     4125.66     3221.52    387.75 o 
 -13   1  20       33.89       32.81     19.47 o 
 -12   1  20     1803.30     1790.07     87.85 o 
 -11   1  20     2099.23     2083.28    109.90 o 
 -10   1  20      128.06      147.53     28.17 o 
  -9   1  20     3354.89     3329.54    115.07 o 
  -8   1  20      210.81      231.77     26.14 o 
  -7   1  20     5592.62     5662.22    171.14 o 
  -6   1  20     2194.75     2260.34     90.83 o 
  -5   1  20       13.38        4.74     11.79 o 
  -4   1  20     3530.33     3649.25    115.06 o 
  -3   1  20      595.68      523.18     29.65 o 
  -2   1  20     2951.69     3018.74     92.04 o 
  -1   1  20     5728.46     5657.20    166.43 o 
   0   1  20       75.57       99.55     32.10 o 
   1   1  20     5622.12     5592.42    141.12 o 
   2   1  20     3719.63     3898.04    105.10 o 
   3   1  20     3788.11     4021.05    264.20 o 
   4   1  20     3632.31     3810.73    110.11 o 
   5   1  20      324.61      368.18     80.58 o 
   6   1  20     2543.00     2475.43    204.39 o 
   7   1  20      120.33      126.85     49.60 o 
 -12   2  20      346.18      358.93     33.01 o 
 -11   2  20       45.57       56.15     17.86 o 
 -10   2  20      607.68      663.76     44.12 o 
  -9   2  20      176.72      167.16     27.20 o 
  -8   2  20     1166.82     1213.98     69.55 o 
  -7   2  20        2.31        4.14     21.25 o 
  -6   2  20     3419.93     3448.93    182.14 o 
  -5   2  20     2203.45     2346.58    348.56 o 
  -4   2  20      303.49      303.63     43.69 o 
  -3   2  20      233.02      285.52     87.36 o 
  -2   2  20     1413.86     1350.09    200.94 o 
  -1   2  20       51.77       80.20     22.21 o 
   0   2  20      165.14      175.96     36.25 o 
   1   2  20        4.35       -5.96     11.92 o 
   2   2  20      526.74      539.02     37.30 o 
   3   2  20      544.29      546.56     38.92 o 
   4   2  20     1731.04     1761.60    192.33 o 
   5   2  20     1473.16     1532.16     79.14 o 
   6   2  20        2.46        2.75     19.78 o 
 -10   3  20      791.86      776.77     67.96 o 
  -9   3  20     4305.13     4295.82    182.20 o 
  -8   3  20      821.23      864.89     67.56 o 
  -7   3  20     4107.28     4125.95    172.79 o 
  -6   3  20     4156.32     4072.56    169.61 o 
  -5   3  20       72.05       78.17     26.19 o 
  -4   3  20     8406.50     8093.47    460.14 o 
  -3   3  20     1366.66     1305.84    118.71 o 
  -2   3  20     8646.16     8176.18    292.85 o 
  -1   3  20     5804.88     5207.35    202.35 o 
   0   3  20     1021.47     1100.46     70.16 o 
   1   3  20     6759.00     6837.15    255.31 o 
   2   3  20     1222.84     1374.32     84.44 o 
   3   3  20     2634.19     2666.44    129.30 o 
   4   3  20     2944.50     3294.68    132.07 o 
  -4   4  20      265.89      204.94     59.95 o 
  -3   4  20     1728.85     1585.98     89.42 o 
  -2   4  20       97.06      104.98     80.51 o 
 -13   1  21     2446.35     2352.75    119.33 o 
 -12   1  21      813.59      931.77     67.65 o 
 -11   1  21     3103.26     3330.92    132.44 o 
 -10   1  21     4732.42     4805.60    155.40 o 
  -9   1  21      160.14      159.60     24.66 o 
  -8   1  21     5218.50     5460.65    187.02 o 
  -7   1  21     3440.80     3424.43    114.66 o 
  -6   1  21     5749.50     6090.87    205.59 o 
  -5   1  21     5240.21     5447.99    163.29 o 
  -4   1  21      524.68      448.78     35.96 o 
  -3   1  21     7265.94     7336.99    191.95 o 
  -2   1  21     1778.97     1754.64     67.33 o 
  -1   1  21     6314.86     6261.13    183.76 o 
   0   1  21     7286.47     7459.80    215.97 o 
   1   1  21        2.82       19.38     12.52 o 
   2   1  21     7524.04     7544.80    232.67 o 
   3   1  21     4774.07     4967.64    134.37 o 
   4   1  21     2421.14     1560.46    129.79 o 
   5   1  21     4356.59     4588.00    276.00 o 
   6   1  21        5.77       14.13     22.30 o 
   7   1  21     2607.88     1966.61    149.91 o 
 -12   2  21     6441.46     6728.19    203.19 o 
 -11   2  21     1284.93     1330.11     57.84 o 
 -10   2  21     1709.21     1794.26     96.48 o 
  -9   2  21     5871.76     6229.95    252.66 o 
  -8   2  21       59.81       48.51     22.97 o 
  -7   2  21     5594.45     5806.47    306.29 o 
  -6   2  21     4014.13     3825.67    547.95 o 
  -5   2  21     1188.52     1117.01    184.60 o 
  -4   2  21     6768.95     6610.41    302.93 o 
  -3   2  21     1430.27     1277.28    202.17 o 
  -2   2  21     2472.88     2336.81    134.45 o 
  -1   2  21     3582.13     3446.42    127.75 o 
   0   2  21      964.70      888.97     45.57 o 
   1   2  21     8805.59     9223.22    295.78 o 
   2   2  21      691.81      746.79     51.17 o 
   3   2  21     2331.96     2418.02    209.90 o 
   4   2  21     1553.09     1808.93     86.78 o 
   5   2  21      473.98      531.23     77.43 o 
  -9   3  21        1.60        3.99     22.22 o 
  -8   3  21      123.55       85.15     29.92 o 
  -7   3  21       95.74       62.83     46.49 o 
  -6   3  21      397.23      423.28     47.85 o 
  -5   3  21      967.00      880.42     96.78 o 
  -4   3  21       17.33       32.47     29.80 o 
  -3   3  21     1196.78     1195.50    113.65 o 
  -2   3  21      152.64      113.67     36.30 o 
  -1   3  21      327.87      327.80     42.13 o 
   0   3  21     1066.47      967.03     66.35 o 
   1   3  21       34.95       22.19     24.53 o 
   2   3  21      162.84      137.32     34.03 o 
   3   3  21      216.04      263.43     33.82 o 
 -13   0  22     7192.56     7247.83    353.77 o 
 -12   0  22      218.73      219.24     44.71 o 
 -11   0  22     8816.50     9193.37    617.03 o 
 -10   0  22     2910.93     3020.46    147.30 o 
  -9   0  22      176.78      220.01     53.99 o 
  -8   0  22    10396.48    10728.92    406.11 o 
  -7   0  22     1245.76     1289.42     79.01 o 
  -6   0  22     8063.85     8270.90    319.30 o 
  -5   0  22     6948.69     7082.52    275.00 o 
  -4   0  22       61.89       52.30     34.63 o 
  -3   0  22     4079.73     4180.71    173.89 o 
  -2   0  22     1707.63     1755.21     88.87 o 
  -1   0  22     3843.56     4163.03    220.05 o 
   0   0  22    10924.40    11318.07    619.76 o 
   1   0  22      668.73      741.70     63.38 o 
   2   0  22     6065.67     4479.92    309.81 o 
   3   0  22     6702.13     6094.86    608.36 o 
   4   0  22     2283.15     1551.34    286.33 o 
   5   0  22     5147.81     4408.16    488.95 o 
   6   0  22       39.67       55.66    125.24 o 
 -13   1  22       19.68        6.00     22.58 o 
 -12   1  22     2608.16     2593.06    121.79 o 
 -11   1  22     2603.75     2550.25    175.54 o 
 -10   1  22       63.71       43.59     18.41 o 
  -9   1  22     3115.02     3189.65    121.95 o 
  -8   1  22       69.71       88.14     19.79 o 
  -7   1  22     2169.48     2225.47     83.79 o 
  -6   1  22     1852.89     1906.85     84.48 o 
  -5   1  22       92.99      126.68     22.75 o 
  -4   1  22     3466.52     3653.93    139.83 o 
  -3   1  22      558.67      480.01     36.39 o 
  -2   1  22     4843.46     4737.18    147.18 o 
  -1   1  22     1812.99     1852.16     71.76 o 
   0   1  22      492.31      517.76     35.97 o 
   1   1  22     3399.59     3405.14     96.21 o 
   2   1  22        2.43       16.57     12.89 o 
   3   1  22     1585.53     1435.15     65.64 o 
   4   1  22      712.47      766.02     57.89 o 
   5   1  22      453.47      172.14     56.78 o 
   6   1  22     1175.21     1065.85     82.81 o 
 -11   2  22      765.24      695.36     62.57 o 
 -10   2  22      345.35      323.06     57.80 o 
  -9   2  22        0.44        0.33     19.00 o 
  -8   2  22     1410.95     1540.58    209.29 o 
  -7   2  22       73.87       21.41     26.04 o 
  -6   2  22      126.20      191.75     96.95 o 
  -5   2  22      345.39      301.04     46.91 o 
  -4   2  22        6.64       25.06     21.52 o 
  -3   2  22     1183.96     1144.47     84.13 o 
  -2   2  22      214.46      200.62     78.01 o 
  -1   2  22     1246.49     1219.79     63.84 o 
   0   2  22      643.12      648.35     47.72 o 
   1   2  22      218.72      253.64     32.27 o 
   2   2  22      279.00      307.55     30.83 o 
   3   2  22       88.20       91.37     25.37 o 
   4   2  22      110.04      108.63     26.98 o 
   5   2  22        8.61        8.27     20.64 o 
  -9   3  22     5817.25     5720.36    229.06 o 
  -8   3  22      236.97      199.48     39.84 o 
  -7   3  22     4804.55     5288.10    211.92 o 
  -6   3  22     3434.49     3072.31    219.49 o 
  -5   3  22     1380.62     1235.70    119.34 o 
  -4   3  22     7845.56     7775.87    448.68 o 
  -3   3  22      449.40      405.32     69.72 o 
  -2   3  22     5948.93     5687.53    238.89 o 
  -1   3  22     3216.29     3097.46    137.90 o 
   0   3  22      187.41      137.54     32.92 o 
   1   3  22     6289.57     6166.50    237.86 o 
   2   3  22      735.07      750.91     54.18 o 
 -12   1  23      940.98      971.39    106.92 o 
 -11   1  23     2299.96     2369.37     96.31 o 
 -10   1  23     5444.98     5556.30    177.35 o 
  -9   1  23       16.28       14.77     15.31 o 
  -8   1  23     7877.31     7918.95    232.19 o 
  -7   1  23      777.34      716.16     42.82 o 
  -6   1  23     4291.76     4246.67    161.50 o 
  -5   1  23     6160.28     6008.30    211.82 o 
  -4   1  23        1.30        4.33     13.92 o 
  -3   1  23     9750.87     9608.75    362.49 o 
  -2   1  23     3287.59     3301.45    109.23 o 
  -1   1  23     3719.81     3945.11    158.44 o 
   0   1  23     2434.36     2543.64     91.61 o 
   1   1  23      210.69      215.47     27.61 o 
   2   1  23     6977.11     7278.71    326.00 o 
   3   1  23      846.24      866.96     57.99 o 
   4   1  23     2313.74     2417.00    222.55 o 
   5   1  23     2244.72     2294.67    144.96 o 
 -11   2  23     1102.44      571.46    125.10 o 
 -10   2  23     2658.55     2774.91    169.85 o 
  -9   2  23     5085.85     4733.77    242.50 o 
  -8   2  23        0.82        5.52     19.57 o 
  -7   2  23     4423.23     4368.36    268.65 o 
  -6   2  23     2140.05     2074.77    128.07 o 
  -5   2  23     2310.50     2325.79    137.45 o 
  -4   2  23     5078.72     4897.81    242.01 o 
  -3   2  23       84.25       74.95     27.58 o 
  -2   2  23     1913.12     1794.10    114.87 o 
  -1   2  23     2138.17     2016.49    125.12 o 
   0   2  23     1313.34     1248.80     82.85 o 
   1   2  23     7410.57     7385.03    239.27 o 
   2   2  23      653.19      687.84     51.67 o 
   3   2  23     1555.48     1592.66    104.73 o 
   4   2  23     3670.12     3831.52    310.33 o 
  -8   3  23      904.99     1086.61     79.23 o 
  -7   3  23       41.74       23.72     24.54 o 
  -6   3  23       94.16      126.30     49.48 o 
  -5   3  23      597.08      523.74     81.18 o 
  -4   3  23        0.62      -10.47     24.67 o 
  -3   3  23      479.47      448.54     73.66 o 
  -2   3  23      151.63      183.08     52.64 o 
  -1   3  23      111.81      118.42     31.05 o 
   0   3  23      570.13      523.07     53.54 o 
   1   3  23        2.10        8.58     18.26 o 
 -12   0  24      463.57      599.40     73.83 o 
 -11   0  24     6905.53     7026.75    404.40 o 
 -10   0  24     7156.31     7082.08    497.47 o 
  -9   0  24       55.94       73.09     28.20 o 
  -8   0  24     9056.61     9942.76    758.83 o 
  -7   0  24      299.05      300.78     40.49 o 
  -6   0  24     3936.60     4232.45    232.03 o 
  -5   0  24     5150.61     5847.83    236.00 o 
  -4   0  24       58.08       49.21     21.45 o 
  -3   0  24     4616.27     5289.77    336.13 o 
  -2   0  24      141.00      155.90     28.71 o 
  -1   0  24     2665.31     2757.79    182.17 o 
   0   0  24     8162.33     8312.38    489.15 o 
   1   0  24       29.69       68.03     62.41 o 
   2   0  24     6437.71     5811.41    607.03 o 
   3   0  24      909.15      906.64    235.37 o 
   4   0  24      261.60      142.25    132.83 o 
   5   0  24     3414.51     2520.52    354.78 o 
 -12   1  24     2159.44     2263.78    105.41 o 
 -11   1  24     1714.74     1746.04    106.11 o 
 -10   1  24      700.90      752.35     48.77 o 
  -9   1  24     2658.74     2662.74    100.65 o 
  -8   1  24        0.28       -7.62     13.13 o 
  -7   1  24     3499.51     3513.60    131.15 o 
  -6   1  24     1554.00     1466.47     73.90 o 
  -5   1  24     1101.45     1174.11     63.33 o 
  -4   1  24     5764.53     5525.42    197.90 o 
  -3   1  24      100.87       85.30     19.63 o 
  -2   1  24     3022.74     2919.96    126.57 o 
  -1   1  24     1288.48     1364.35     60.20 o 
   0   1  24      725.23      792.97     73.01 o 
   1   1  24     2120.80     2160.84    148.76 o 
   2   1  24      717.72      830.18     67.90 o 
   3   1  24     1713.21     1668.92    206.41 o 
   4   1  24     1456.16     1452.52     81.21 o 
   5   1  24      426.93      410.17    112.57 o 
 -11   2  24      468.45      451.92     71.11 o 
 -10   2  24      238.83      341.98     92.74 o 
  -9   2  24       16.77       -5.90     24.75 o 
  -8   2  24     1071.82     1083.35     91.83 o 
  -7   2  24      335.81      371.79     56.37 o 
  -6   2  24        6.64       52.68     28.86 o 
  -5   2  24      371.48      399.66     55.11 o 
  -4   2  24        0.27        3.75     21.08 o 
  -3   2  24     1951.99     1811.26    115.22 o 
  -2   2  24        2.40       -6.96     17.09 o 
  -1   2  24      296.83      306.71     49.21 o 
   0   2  24      914.32      886.05     65.30 o 
   1   2  24        4.31       -8.70     15.53 o 
   2   2  24     1005.44      982.43     60.89 o 
   3   2  24      559.24      552.66     49.88 o 
  -8   3  24        3.35       21.12     25.32 o 
  -7   3  24     5574.86     5388.45    342.48 o 
  -6   3  24     2003.45     1843.36    157.43 o 
  -5   3  24     2176.53     2021.31    165.44 o 
  -4   3  24     7033.09     7068.06    417.97 o 
  -3   3  24      269.17      218.72     56.16 o 
  -2   3  24     4615.70     4536.28    294.48 o 
  -1   3  24     3105.87     2856.80    132.82 o 
   0   3  24     1126.43     1197.17     99.55 o 
 -12   1  25      445.65      418.48     41.78 o 
 -11   1  25      983.69     1117.37     62.46 o 
 -10   1  25     5405.14     5539.46    287.12 o 
  -9   1  25      880.25      999.59     54.98 o 
  -8   1  25     5408.87     5727.44    215.08 o 
  -7   1  25        5.65       11.55     16.09 o 
  -6   1  25     4469.13     4576.54    173.52 o 
  -5   1  25     6269.86     6283.17    223.08 o 
  -4   1  25      956.91      938.61     56.11 o 
  -3   1  25     8985.59     8716.34    275.73 o 
  -2   1  25     1191.73     1205.82     71.72 o 
  -1   1  25     1448.93     1431.62     63.41 o 
   0   1  25     2245.10     2277.13    114.24 o 
   1   1  25      258.33      239.43     49.21 o 
   2   1  25     3731.72     3652.59    261.50 o 
   3   1  25      388.53      383.93     76.46 o 
   4   1  25     1796.69     1321.98    142.64 o 
 -10   2  25     1459.36     1606.96    122.31 o 
  -9   2  25     4938.78     4698.45    384.27 o 
  -8   2  25      907.45      457.04    107.74 o 
  -7   2  25     5090.91     4868.08    378.22 o 
  -6   2  25     3563.32     3357.89    183.07 o 
  -5   2  25     1357.45     1205.08     92.70 o 
  -4   2  25     6509.85     5847.48    518.29 o 
  -3   2  25      215.81      205.03     42.43 o 
  -2   2  25     2910.17     2960.12    166.19 o 
  -1   2  25     3554.02     3429.57    269.36 o 
   0   2  25      781.50      705.94    110.52 o 
   1   2  25     4897.86     5043.62    302.08 o 
   2   2  25      614.71      705.60     54.07 o 
   3   2  25     2011.26     2186.84    111.84 o 
  -7   3  25       92.96       61.57     41.75 o 
  -6   3  25      274.83      252.38     64.17 o 
  -5   3  25       41.61       27.27     34.65 o 
  -4   3  25       36.28       19.33     29.52 o 
  -3   3  25      519.99      428.93     75.13 o 
  -2   3  25       16.67       40.97     32.54 o 
  -1   3  25      295.64      297.67     43.89 o 
 -12   0  26      448.42      388.26     82.66 o 
 -11   0  26     4023.77     4268.87    198.92 o 
 -10   0  26     6533.03     6656.29    543.87 o 
  -9   0  26      212.69      233.83     41.15 o 
  -8   0  26     4812.70     5073.45    217.91 o 
  -7   0  26     3593.39     3750.52    193.88 o 
  -6   0  26     5579.53     5848.96    318.56 o 
  -5   0  26    11462.38    11522.33    787.02 o 
  -4   0  26        2.70       12.89     24.68 o 
  -3   0  26     9051.00     8827.75    635.95 o 
  -2   0  26     1257.48     1198.14    106.77 o 
  -1   0  26     2813.48     2689.30    457.33 o 
   0   0  26     9694.86     7537.68    742.95 o 
   1   0  26      800.25      497.03    200.44 o 
   2   0  26     6371.84     5354.86    578.77 o 
   3   0  26     1757.89     1495.32    296.52 o 
   4   0  26      746.49      608.22    212.11 o 
 -11   1  26      923.26      909.19     62.30 o 
 -10   1  26      805.37      820.85     52.38 o 
  -9   1  26     4108.45     4240.08    256.46 o 
  -8   1  26        2.04        7.02     17.45 o 
  -7   1  26     2891.93     2816.35    121.21 o 
  -6   1  26      373.72      423.10     40.04 o 
  -5   1  26     1761.07     1699.73     82.75 o 
  -4   1  26     2836.68     2797.10    129.59 o 
  -3   1  26       25.44       36.97     22.40 o 
  -2   1  26     1267.84     1300.24     96.84 o 
  -1   1  26       91.16       69.80     23.61 o 
   0   1  26      664.38      691.52     55.79 o 
   1   1  26     1414.43     1305.83    116.58 o 
   2   1  26      122.04      104.41     53.10 o 
   3   1  26     1061.02      876.45    105.38 o 
 -10   2  26      366.87      415.77     67.21 o 
  -9   2  26      336.08      379.55     62.78 o 
  -8   2  26     1085.23     1085.40     94.20 o 
  -7   2  26      183.48      183.48     67.37 o 
  -6   2  26      339.26      382.60     79.70 o 
  -5   2  26      390.05      317.50     52.10 o 
  -4   2  26        0.24       10.52     22.63 o 
  -3   2  26      308.21      311.26     50.74 o 
  -2   2  26       35.00        6.03     21.96 o 
  -1   2  26        7.06       22.47     25.70 o 
   0   2  26      503.21      461.03     61.50 o 
   1   2  26       25.52       22.56     21.59 o 
   2   2  26     1004.65     1008.48     73.63 o 
  -5   3  26     1598.55     1693.94    151.53 o 
  -4   3  26     5740.50     5623.34    350.64 o 
  -3   3  26       67.54       12.58     31.49 o 
 -11   1  27     2232.06     2346.46    105.59 o 
 -10   1  27     3419.24     3649.78    173.58 o 
  -9   1  27      741.12      805.83     58.83 o 
  -8   1  27     5762.29     5772.75    215.01 o 
  -7   1  27      824.97      812.98     63.62 o 
  -6   1  27     1921.82     2070.42     97.16 o 
  -5   1  27     4585.54     4741.47    177.98 o 
  -4   1  27      719.46      719.26     48.66 o 
  -3   1  27     3545.40     3507.33    149.65 o 
  -2   1  27      380.47      401.95     44.74 o 
  -1   1  27     2586.17     2653.17    228.84 o 
   0   1  27     2464.80     2460.68    116.02 o 
   1   1  27      647.75      544.44    119.21 o 
   2   1  27     2223.44     1672.76    143.94 o 
   3   1  27     1361.50     1053.04    114.24 o 
  -9   2  27     4773.56     4551.92    353.24 o 
  -8   2  27      349.22      276.70    110.24 o 
  -7   2  27     3874.50     3820.10    210.25 o 
  -6   2  27     3357.17     3079.96    539.98 o 
  -5   2  27     1890.75     1820.83    160.81 o 
  -4   2  27     5880.13     5596.72    542.93 o 
  -3   2  27      148.00       90.15     34.54 o 
  -2   2  27     5896.65     5279.54    669.16 o 
  -1   2  27     3761.46     3222.64    223.78 o 
   0   2  27      575.14      534.76    169.59 o 
   1   2  27     6012.91     4462.63    408.55 o 
 -11   0  28     6509.86     7288.85    780.04 o 
 -10   0  28     4860.87     5384.01    403.20 o 
  -9   0  28      125.84      127.18     35.18 o 
  -8   0  28     4473.53     4974.83    384.48 o 
  -7   0  28     2588.75     3037.42    234.50 o 
  -6   0  28     5285.02     5632.44    395.81 o 
  -5   0  28     4474.11     4132.63    259.60 o 
  -4   0  28     1794.42     1717.30    137.91 o 
  -3   0  28     7556.03     7860.20    603.37 o 
  -2   0  28     3893.91     3943.74    335.81 o 
  -1   0  28     3928.98     4163.51    350.29 o 
   0   0  28     5077.43     4038.48    498.16 o 
   1   0  28       64.61       33.03    128.55 o 
   2   0  28     5244.85     3277.74    426.75 o 
 -10   1  28      426.28      409.24     46.23 o 
  -9   1  28     2860.56     2914.91    167.20 o 
  -8   1  28       75.39      109.60     26.68 o 
  -7   1  28     1027.78     1071.52     65.66 o 
  -6   1  28      813.44      837.50     92.63 o 
  -5   1  28      632.24      706.73     51.29 o 
  -4   1  28     3925.49     3664.01    193.18 o 
  -3   1  28      230.78      187.94     35.08 o 
  -2   1  28     1803.35     1834.76    188.93 o 
  -1   1  28      389.96      413.21     55.12 o 
   0   1  28      938.96      573.20     91.28 o 
   1   1  28     1788.64     1729.50    136.13 o 
   2   1  28        4.71       11.60     47.99 o 
  -8   2  28      193.10      247.27     53.13 o 
  -7   2  28      294.48      247.47     52.40 o 
  -6   2  28      450.64      472.97    100.26 o 
  -5   2  28      244.45      267.58     50.93 o 
  -4   2  28      186.21      116.32     38.86 o 
  -3   2  28      885.92      737.47     75.73 o 
  -2   2  28      324.83      254.43     81.81 o 
  -1   2  28      717.59      727.63    210.88 o 
   0   2  28      572.97      562.26     69.01 o 
  -9   1  29       39.48       65.10     29.49 o 
  -8   1  29     3991.75     3994.12    160.91 o 
  -7   1  29      367.08      344.53     43.37 o 
  -6   1  29     2031.46     2021.66     98.02 o 
  -5   1  29     2748.35     2563.11    126.48 o 
  -4   1  29       23.81       48.69     23.61 o 
  -3   1  29     4043.85     4291.92    289.14 o 
  -2   1  29     1022.65     1006.18     68.99 o 
  -1   1  29     1954.24     1939.07    246.39 o 
   0   1  29     1971.23     1943.40    225.44 o 
   1   1  29       88.97       39.76     35.76 o 
  -7   2  29     4112.40     4093.44    279.23 o 
  -6   2  29     2492.38     2751.68    205.72 o 
  -5   2  29     2164.72     1431.01    188.50 o 
  -4   2  29     4857.14     5095.45    320.56 o 
  -3   2  29        1.04       11.28     25.39 o 
  -2   2  29     4127.62     4382.58    283.87 o 
  -9   0  30      350.47      454.67     80.47 o 
  -8   0  30     5053.57     5279.68    266.15 o 
  -7   0  30     1432.20     1525.10    155.88 o 
  -6   0  30     4716.46     4358.04    378.40 o 
  -5   0  30     3750.49     3992.37    343.89 o 
  -4   0  30      823.68      751.46    111.40 o 
  -3   0  30     7622.49     7565.93    587.70 o 
  -2   0  30     2209.59     1988.38    344.98 o 
  -1   0  30     2199.02     1506.85    328.15 o 
   0   0  30     1851.91     1493.63    318.03 o 
  -8   1  30        5.30        7.69     19.27 o 
  -7   1  30     1100.18     1098.78     68.21 o 
  -6   1  30      352.84      357.91     43.20 o 
  -5   1  30      174.19      183.21     30.90 o 
  -4   1  30     2033.39     1979.35    246.80 o 
  -3   1  30      171.27      226.91     38.82 o 
  -2   1  30     1274.38     1194.18    167.18 o 
  -1   1  30     1337.80      977.67    126.96 o 
  -7   1  31      312.99      387.11     45.89 o 
  -6   1  31     1818.08     1800.81    141.40 o 
  -5   1  31     1346.96     1352.34     81.79 o 
  -4   1  31        2.28       -9.57     34.94 o 
  -3   1  31     3372.85     3372.82    344.25 o 
  -6   0  32     1789.48     1714.18    189.48 o 
  -5   0  32     2684.14     2838.97    267.63 o 
  -4   0  32      805.30      718.92    110.98 o 
                                                 
